# Supplementary material for: Monolayer nanosheets formed by liquid exfoliation of charge-assisted hydrogen-bonded frameworks
Source: Chem Sci. 2021 Jan 14;12(9):3322–7. doi: 10.1039/d0sc06906j (PMC8179369; doi:10.1039/d0sc06906j)
Supplement: SC-012-D0SC06906J-s002 [file SC-012-D0SC06906J-s002.cif]

# Electronic Supplementary Material (ESI) for Chemical Science.
# This journal is © The Royal Society of Chemistry 2021

####################################################################### 
# 
# This file contains crystal structure data downloaded from the 
# Cambridge Structural Database (CSD) hosted by the Cambridge 
# Crystallographic Data Centre (CCDC).
# 
# Full information about CCDC data access policies and citation 
# guidelines are available at http://www.ccdc.cam.ac.uk/access/V1 
# 
# Audit and citation data items may have been added by the CCDC. 
# Please retain this information to preserve the provenance of 
# this file and to allow appropriate attribution of the data. 
# 
#######################################################################

data_1_100K
_database_code_depnum_ccdc_archive 'CCDC 2047425'
loop_
_audit_author_name
_audit_author_address
'Nicholas White'
;Australian National University
Australia
;
_audit_update_record             
;
2020-12-01 deposited with the CCDC.	2021-01-13 downloaded from the CCDC.
;
#==============================================================================
# start Validation Reply Form
_vrf_PLAT029_1_100K              
;
PROBLEM: _diffrn_measured_fraction_theta_full value Low .      0.829 Why?  
RESPONSE: Low data completion ratio is due to the limitations of the instrument
available at the Australian Synchrotron operating under rotation data 
collection with a fixed detector and affects some high angle data. This is 
compounded by the triclinic space group and the weakly-diffracting crystals.
;

_exptl_special_details           
; 
 The crystal was 
placed in the cold stream of an Oxford 
Cryosystems open-flow nitrogen cryostat (Cosier & 
Glazer, 1986) with a nominal stability of 0.1K. 
 
Cosier, J. & Glazer, A.M., 1986. J. Appl. Cryst. 105-107. 
;

_refine_special_details          
; 
Hydrogen atoms were  visible in the Fourier difference 
map and were initially refined with restraints on bond lengths and angles, 
after which the positions were used as the basis for a riding model.  The N-H 
hydrogen atoms were refined with restraints on bond lengths and angles. 

Apart from the restraints on N-H bond length and C-N-H bond angle, it was not 
necessary to use any crystallographic restraints during the refinement.

The room temperature collection of this crystal is of higher quality, however
this collection (100 K) is included for completeness.
;

_cell_length_a                   6.9310(14)
_cell_length_b                   7.5900(15)
_cell_length_c                   7.7350(15)
_cell_angle_alpha                60.94(3)
_cell_angle_beta                 82.44(3)
_cell_angle_gamma                75.12(3)
_cell_volume                     343.73(16)

_symmetry_cell_setting           triclinic
_symmetry_space_group_name_H-M   'P -1 '
_symmetry_space_group_name_Hall  '-P 1'

loop_
_symmetry_equiv_pos_as_xyz
x,y,z
-x,-y,-z

loop_
_atom_type_symbol
_atom_type_scat_dispersion_real
_atom_type_scat_dispersion_imag
_atom_type_scat_Cromer_Mann_a1
_atom_type_scat_Cromer_Mann_b1
_atom_type_scat_Cromer_Mann_a2
_atom_type_scat_Cromer_Mann_b2
_atom_type_scat_Cromer_Mann_a3
_atom_type_scat_Cromer_Mann_b3
_atom_type_scat_Cromer_Mann_a4
_atom_type_scat_Cromer_Mann_b4
_atom_type_scat_Cromer_Mann_c
_atom_type_scat_source
C 0.0033 0.0016 2.3100 20.8439 1.0200 10.2075 1.5886 0.5687 0.8650 51.6512
0.2156 'International Tables Vol C 4.2.6.8 and 6.1.1.4'
H 0.0000 0.0000 0.4930 10.5109 0.3229 26.1257 0.1402 3.1424 0.0408 57.7998
0.0030 'International Tables Vol C 4.2.6.8 and 6.1.1.4'
N 0.0061 0.0033 12.2126 0.0057 3.1322 9.8933 2.0125 28.9975 1.1663 0.5826
-11.5290 'International Tables Vol C 4.2.6.8 and 6.1.1.4'
O 0.0106 0.0060 3.0485 13.2771 2.2868 5.7011 1.5463 0.3239 0.8670 32.9089
0.2508 'International Tables Vol C 4.2.6.8 and 6.1.1.4'

_cell_formula_units_Z            2

_chemical_formula_sum            'C8 H8 N2 O2'
_chemical_formula_moiety         'C8 H8 N2 O2'
_chemical_compound_source        synthesized
_chemical_formula_weight         164.16


_cell_measurement_reflns_used    3285
_cell_measurement_theta_min      3.01
_cell_measurement_theta_max      31.9
_cell_measurement_temperature    100

_exptl_crystal_description       block
_exptl_crystal_colour            colourless
_exptl_crystal_size_min          0.01
_exptl_crystal_size_mid          0.01
_exptl_crystal_size_max          0.01

_exptl_crystal_density_diffrn    1.586
_exptl_crystal_density_meas      'not measured'
_exptl_crystal_density_method    'not measured'
# Non-dispersive F(000): 
_exptl_crystal_F_000             172
_exptl_absorpt_coefficient_mu    0.117

_exptl_absorpt_correction_type   None

_diffrn_radiation_type           Synchrotron
_diffrn_radiation_source         'MX1 Beamline Australian Synchrotron'
_diffrn_radiation_wavelength     0.7108
_diffrn_radiation_monochromator  'Silicon Double Crystal'
_diffrn_measurement_device_type  'ADSC Quantum 210r'
_diffrn_measurement_method       'Omega Scan'

_computing_data_collection       'AS QEGUI'
_computing_cell_refinement       'XDS (Kabsch, 1993)'
_computing_data_reduction        'XDS (Kabsch, 1993)'
_computing_structure_solution    'Superflip (Palatinus & Chapuis, 2007)'
_computing_structure_refinement  'CRYSTALS (Betteridge et al., 2003)'
_computing_publication_material  'CRYSTALS (Betteridge et al., 2003)'

_diffrn_standards_interval_time  .
_diffrn_standards_interval_count .
_diffrn_standards_number         0
_diffrn_standards_decay_%        .

_diffrn_ambient_temperature      100
_diffrn_reflns_number            3285
_diffrn_reflns_av_unetI/netI     0.058
_reflns_number_total             1666
_diffrn_reflns_av_R_equivalents  0.037

_diffrn_reflns_theta_min         3.013
_diffrn_reflns_theta_max         31.923
_diffrn_measured_fraction_theta_max 0.700

_diffrn_reflns_theta_full        25.219
_diffrn_measured_fraction_theta_full 0.829

_diffrn_reflns_limit_h_min       -8
_diffrn_reflns_limit_h_max       8
_diffrn_reflns_limit_k_min       -10
_diffrn_reflns_limit_k_max       9
_diffrn_reflns_limit_l_min       -10
_diffrn_reflns_limit_l_max       10
_reflns_limit_h_min              -8
_reflns_limit_h_max              8
_reflns_limit_k_min              -8
_reflns_limit_k_max              10
_reflns_limit_l_min              0
_reflns_limit_l_max              10

_oxford_diffrn_Wilson_B_factor   0.80
_oxford_diffrn_Wilson_scale      0.17

_atom_sites_solution_primary     other
_atom_sites_solution_hydrogens   difmap

_refine_diff_density_min         -0.79
_refine_diff_density_max         0.68

# The values actually used during refinement 
_oxford_refine_reflns_threshold_expression_ref I>-3.0\s(I)
_refine_ls_number_restraints     12
_refine_ls_number_parameters     125
_refine_ls_number_reflns         1425
_oxford_refine_ls_R_factor_ref   0.0932
_refine_ls_wR_factor_ref         0.3262
_refine_ls_goodness_of_fit_ref   1.0560
_refine_ls_shift/su_max          0.0004145
_refine_ls_shift/su_mean         0.0000595

# The values computed with all filters except I/sigma 
_oxford_reflns_number_all        1666
_refine_ls_R_factor_all          0.0985
_refine_ls_wR_factor_all         0.3309

# The values computed with a 2 sigma cutoff - a la SHELX 
_reflns_threshold_expression     I>2.0\s(I)
_reflns_number_gt                1447
_refine_ls_R_factor_gt           0.0925
_refine_ls_wR_factor_gt          0.3279


_refine_ls_structure_factor_coef Fsqd
_refine_ls_matrix_type           full
_refine_ls_hydrogen_treatment    mixed
_refine_ls_weighting_scheme      calc
_refine_ls_weighting_details     
;
 Method= Modified Sheldrick 
 w=1/[\s^2^(F^2^) + ( 0.13P)^2^ + 3.05P] 
 ,where P=(max(Fo^2^,0) + 2Fc^2^)/3 
;

loop_
_atom_site_label
_atom_site_type_symbol
_atom_site_fract_x
_atom_site_fract_y
_atom_site_fract_z
_atom_site_U_iso_or_equiv
_atom_site_occupancy
_atom_site_adp_type
_atom_site_refinement_flags_posn
_atom_site_refinement_flags_adp
_atom_site_refinement_flags_occupancy
_atom_site_disorder_assembly
_atom_site_disorder_group
_atom_site_attached_hydrogens
N1 N 0.4961(7) 0.1632(6) 0.7462(5) 0.0182 1.0000 Uani D . . . . .
N2 N 0.2590(6) 0.3549(6) 0.5115(5) 0.0179 1.0000 Uani D . . . . .
C3 C 0.4423(7) 0.2587(7) 0.5615(6) 0.0150 1.0000 Uani D . . . . .
C4 C 0.5943(7) 0.2546(7) 0.4115(6) 0.0143 1.0000 Uani . . . . . .
C5 C 0.5375(8) 0.2710(7) 0.2380(6) 0.0176 1.0000 Uani . . . . . .
C6 C 0.6781(7) 0.2665(7) 0.0985(6) 0.0171 1.0000 Uani . . . . . .
C7 C 0.8756(7) 0.2461(7) 0.1272(6) 0.0164 1.0000 Uani . . . . . .
C8 C 0.9314(8) 0.2289(7) 0.3007(6) 0.0179 1.0000 Uani . . . . . .
C9 C 0.7921(8) 0.2339(7) 0.4410(6) 0.0175 1.0000 Uani . . . . . .
C10 C 1.0298(8) 0.2431(7) -0.0264(6) 0.0166 1.0000 Uani . . . . . .
O11 O 0.9681(5) 0.3161(5) -0.1975(5) 0.0193 1.0000 Uani . . . . . .
O12 O 1.2069(5) 0.1715(5) 0.0257(5) 0.0198 1.0000 Uani . . . . . .
H51 H 0.4023 0.2830 0.2180 0.0215 1.0000 Uiso R . . . . .
H61 H 0.6369 0.2794 -0.0180 0.0212 1.0000 Uiso R . . . . .
H81 H 1.0682 0.2109 0.3237 0.0215 1.0000 Uiso R . . . . .
H91 H 0.8303 0.2245 0.5581 0.0205 1.0000 Uiso R . . . . .
H22 H 0.168(4) 0.343(8) 0.602(4) 0.021(2) 1.0000 Uiso D . . . . .
H12 H 0.410(4) 0.169(8) 0.835(4) 0.021(2) 1.0000 Uiso D . . . . .
H21 H 0.229(4) 0.442(7) 0.390(3) 0.021(2) 1.0000 Uiso D . . . . .
H11 H 0.611(5) 0.078(8) 0.782(4) 0.021(2) 1.0000 Uiso D . . . . .

loop_
_atom_site_aniso_label
_atom_site_aniso_U_11
_atom_site_aniso_U_22
_atom_site_aniso_U_33
_atom_site_aniso_U_23
_atom_site_aniso_U_13
_atom_site_aniso_U_12
N1 0.017(3) 0.022(2) 0.0097(17) -0.0053(14) 0.0004(15) -0.0007(16)
N2 0.010(2) 0.026(2) 0.0115(17) -0.0069(15) 0.0001(14) 0.0018(16)
C3 0.017(3) 0.015(2) 0.0114(19) -0.0052(16) -0.0004(16) -0.0019(17)
C4 0.013(3) 0.015(2) 0.0112(19) -0.0047(15) -0.0006(16) 0.0005(16)
C5 0.011(3) 0.027(2) 0.014(2) -0.0090(17) 0.0002(16) -0.0045(18)
C6 0.014(3) 0.023(2) 0.0126(19) -0.0089(17) -0.0002(16) -0.0013(18)
C7 0.015(3) 0.019(2) 0.013(2) -0.0069(16) -0.0015(17) -0.0004(17)
C8 0.016(3) 0.022(2) 0.014(2) -0.0076(17) -0.0010(17) -0.0045(18)
C9 0.017(3) 0.022(2) 0.0121(19) -0.0073(17) -0.0030(16) -0.0014(19)
C10 0.015(3) 0.019(2) 0.0123(19) -0.0052(16) -0.0006(17) -0.0033(18)
O11 0.017(2) 0.0259(18) 0.0107(15) -0.0072(13) -0.0005(12) -0.0003(14)
O12 0.014(2) 0.0272(18) 0.0131(15) -0.0076(13) 0.0001(12) -0.0001(14)

_refine_ls_extinction_method     None
_oxford_refine_ls_scale          2.83(17)

loop_
_geom_bond_atom_site_label_1
_geom_bond_site_symmetry_1
_geom_bond_atom_site_label_2
_geom_bond_site_symmetry_2
_geom_bond_distance
_geom_bond_publ_flag
N1 . C3 . 1.305(6) yes
N1 . H12 . 0.857(19) no
N1 . H11 . 0.865(19) no
N2 . C3 . 1.295(7) yes
N2 . H22 . 0.864(19) no
N2 . H21 . 0.863(19) no
C3 . C4 . 1.468(6) yes
C4 . C5 . 1.386(6) yes
C4 . C9 . 1.376(7) yes
C5 . C6 . 1.363(6) yes
C5 . H51 . 0.944 no
C6 . C7 . 1.373(7) yes
C6 . H61 . 0.933 no
C7 . C8 . 1.381(6) yes
C7 . C10 . 1.495(6) yes
C8 . C9 . 1.363(6) yes
C8 . H81 . 0.951 no
C9 . H91 . 0.941 no
C10 . O11 . 1.248(5) yes
C10 . O12 . 1.241(6) yes

loop_
_geom_angle_atom_site_label_1
_geom_angle_site_symmetry_1
_geom_angle_atom_site_label_2
_geom_angle_site_symmetry_2
_geom_angle_atom_site_label_3
_geom_angle_site_symmetry_3
_geom_angle
_geom_angle_publ_flag
C3 . N1 . H12 . 119.6(18) no
C3 . N1 . H11 . 120.2(18) no
H12 . N1 . H11 . 119(3) no
C3 . N2 . H22 . 120.0(18) no
C3 . N2 . H21 . 120.5(18) no
H22 . N2 . H21 . 119(3) no
N1 . C3 . N2 . 120.8(4) yes
N1 . C3 . C4 . 118.5(5) yes
N2 . C3 . C4 . 120.7(4) yes
C3 . C4 . C5 . 119.4(4) yes
C3 . C4 . C9 . 120.9(4) yes
C5 . C4 . C9 . 119.7(4) yes
C4 . C5 . C6 . 119.7(5) yes
C4 . C5 . H51 . 120.0 no
C6 . C5 . H51 . 120.3 no
C5 . C6 . C7 . 120.9(4) yes
C5 . C6 . H61 . 118.5 no
C7 . C6 . H61 . 120.6 no
C6 . C7 . C8 . 119.2(4) yes
C6 . C7 . C10 . 121.0(4) yes
C8 . C7 . C10 . 119.8(5) yes
C7 . C8 . C9 . 120.5(5) yes
C7 . C8 . H81 . 119.9 no
C9 . C8 . H81 . 119.6 no
C4 . C9 . C8 . 120.1(4) yes
C4 . C9 . H91 . 119.6 no
C8 . C9 . H91 . 120.2 no
C7 . C10 . O11 . 116.6(5) yes
C7 . C10 . O12 . 117.7(4) yes
O11 . C10 . O12 . 125.7(4) yes

loop_
_geom_hbond_atom_site_label_D
_geom_hbond_site_symmetry_D
_geom_hbond_atom_site_label_H
_geom_hbond_site_symmetry_H
_geom_hbond_atom_site_label_A
_geom_hbond_site_symmetry_A
_geom_hbond_angle_DHA
_geom_hbond_distance_DH
_geom_hbond_distance_HA
_geom_hbond_distance_DA
_geom_hbond_publ_flag
N2 . H22 . O11 1_456 179(3) 0.864 1.907 2.772(7) yes
N1 . H12 . O12 1_456 175(5) 0.857 1.906 2.761(7) yes
N2 . H21 . O11 2_665 148(3) 0.863 2.008 2.776(7) yes
N1 . H11 . O12 2_756 153(4) 0.865 1.982 2.778(7) yes

_iucr_refine_instructions_details 
;
#
# Punched on 18/05/20 at 17:15:00
#
#LIST     12                                                                    
BLOCK 
CONT SCALE 
CONT N    (     1 ,X'S,U'S)  UNTIL O    (    12 ) 
CONT H    (    22 ,X'S,U[ISO])  UNTIL H    (    11 ) 
RIDE C   (   5,X'S) H   (  51,X'S) 
RIDE C   (   6,X'S) H   (  61,X'S) 
RIDE C   (   8,X'S) H   (  81,X'S) 
RIDE C   (   9,X'S) H   (  91,X'S) 
END                                                                             
#
# Punched on 18/05/20 at 17:15:00
#
#LIST     16                                                                    
NO 
REM   HREST   START (DO NOT REMOVE THIS LINE) 
REM NO H  NO #H U MULT   DIST 
REM C-H 
REM >4           1.5    .96 DISORDER 
REM 1      1     1.2    .93 C C-H (ACETYLENE) 
REM 1      2     1.2    .93 C-C(H)-C 
REM 1      3     1.2    .98 (C)3-C-H 
REM 2      1     1.2    .93 C=C-H(2) 
REM 2      2     1.2    .97 (C)2-C-(H)2 
REM 3      1     1.5    .96 C-C-(H)3 
REM N-H 
REM >4           1.5    .89 DISORDER 
REM 1      1     1.2    .86 N-N/H 
REM 1      2     1.2    .86 (C)2-N-H 
REM 1      3     1.2    .89 (C)3-N-H 
REM 2      1     1.2    .86 C-N-(H)2 
REM 2      2     1.2    .89 (C)2-N-(H)2 
REM 3      1     1.2    .89 C-H-(H)3 
REM O-H 
REM 1      1     1.5    .82 O-H 
REM 
REM DIST      ESD = 0.02 
REM VIB       ESD = 0.002 
REM ANGLE     ESD = 2.0 
REM 
REM TO ACTIVATE THE VIB RESTRAINTS, REMOVE LEADING REM 
REM            H2-N-R 
DIST 0.86, 0.02 = 
CONT N ( 1) TO H(12) 
CONT N ( 1) TO H(11) 
REST 0.021, 0.002 = H(12,U[ISO]) 
REST 0.021, 0.002 = H(11,U[ISO]) 
ANGLE 120.0, 2.0 = 
CONT C(3) TO N ( 1) TO H(12) 
CONT C(3) TO N ( 1) TO H(11) 
REM            H2-N-R 
DIST 0.86, 0.02 = 
CONT N ( 2) TO H(22) 
CONT N ( 2) TO H(21) 
REST 0.021, 0.002 = H(22,U[ISO]) 
REST 0.021, 0.002 = H(21,U[ISO]) 
ANGLE 120.0, 2.0 = 
CONT C(3) TO N ( 2) TO H(22) 
CONT C(3) TO N ( 2) TO H(21) 
REM   HREST   END (DO NOT REMOVE THIS LINE) 
END                                                                             
;
# looking for ARCHIVE-HKL.CIF 

_iucr_refine_reflections_details 
; 
 
# Data was input as F-squared 
# This file can be directly input to CRYSTALS 
# without any editing by issuing: 
# #USE ARCHIVE-HKL.CIF 
# punching LIST  6 as LIST  6 with all keys set 
# NBGNXT=    42 
#LIST   6 
READ NCOEF= 9 TYPE=FIX, F'S = FSQ UNIT=DATA, CHECK=NO L30=NO ARCH=NO 
STORE  NCOEF= 7 
OUTPUT INDICES     /FO/        SIGMA(/FO/) RATIO/JCODE CORRECTIONS SERIAL 
CONT   /FC/ 
INPUT  H           K           L           /FO/        SIGMA(/FO/) JCODE 
CONT   CORRECTIONS SERIAL      /FC/ 
FOR (I4,I4,I4,F10.2,F8.2,F4.0,F7.4,F7.0,F10.2) 
END 
   0   0  -1      7.84    3.71  0. 1.0000     0.      0.00 
   0   0   1      8.72    3.98  0. 1.0000     0.      0.00 
   0   0  -2   2192.06  114.31  0. 1.0000     0.      0.00 
   0   0   2   2249.97  117.32  0. 1.0000     0.      0.00 
   0   0  -3    794.90   41.96  0. 1.0000     0.      0.00 
   0   0   3    728.88   38.57  0. 1.0000     0.      0.00 
   0   0  -4   3099.69  161.53  0. 1.0000     0.      0.00 
   0   0   4   3064.94  159.75  0. 1.0000     0.      0.00 
   0   0  -5    317.23   17.72  0. 1.0000     0.      0.00 
   0   0   5    321.24   17.84  0. 1.0000     0.      0.00 
   0   0  -6    216.70   12.82  0. 1.0000     0.      0.00 
   0   0   6    213.88   12.78  0. 1.0000     0.      0.00 
   0   0  -7    304.99   17.22  0. 1.0000     0.      0.00 
   0   0   7    281.67   16.02  0. 1.0000     0.      0.00 
   0   0  -8      6.22    5.10  0. 1.0000     0.      0.00 
   0   0   8     10.58    4.56  0. 1.0000     0.      0.00 
   0   0   9    231.21   13.24  0. 1.0000     0.      0.00 
   0  -1   8     58.57    5.75  0. 1.0000     0.      0.00 
   0   1  -8     55.67    5.95  0. 1.0000     0.      0.00 
   0  -1   7     56.60    5.98  0. 1.0000     0.      0.00 
   0   1  -7     58.45    6.18  0. 1.0000     0.      0.00 
   0  -1   6    567.51   30.38  0. 1.0000     0.      0.00 
   0   1  -6    589.52   31.66  0. 1.0000     0.      0.00 
   0  -1   5     -1.16    5.48  0. 1.0000     0.      0.00 
   0   1  -5     -0.54    4.90  0. 1.0000     0.      0.00 
   0  -1   4   1088.31   57.25  0. 1.0000     0.      0.00 
   0   1  -4   1086.38   57.21  0. 1.0000     0.      0.00 
   0  -1   3   4424.27  230.29  0. 1.0000     0.      0.00 
   0   1  -3   3988.02  207.55  0. 1.0000     0.      0.00 
   0  -1   2     55.32    5.56  0. 1.0000     0.      0.00 
   0   1  -2     55.01    5.56  0. 1.0000     0.      0.00 
   0  -1   1   3769.51  196.20  0. 1.0000     0.      0.00 
   0   1  -1   3926.25  204.30  0. 1.0000     0.      0.00 
   0  -1   0      8.88    4.32  0. 1.0000     0.      0.00 
   0   1   0      4.59    3.94  0. 1.0000     0.      0.00 
   0  -1  -1     41.58    4.71  0. 1.0000     0.      0.00 
   0   1   1     31.23    5.13  0. 1.0000     0.      0.00 
   0  -1  -2     71.61    5.71  0. 1.0000     0.      0.00 
   0  -1  -3    179.71   10.73  0. 1.0000     0.      0.00 
   0   1   3    193.26   11.47  0. 1.0000     0.      0.00 
   0  -1  -4    794.90   41.96  0. 1.0000     0.      0.00 
   0   1   4    796.83   42.16  0. 1.0000     0.      0.00 
   0  -1  -5    168.40   10.39  0. 1.0000     0.      0.00 
   0   1   5    143.58    9.11  0. 1.0000     0.      0.00 
   0  -1  -6    204.92   12.24  0. 1.0000     0.      0.00 
   0   1   6    221.10   13.13  0. 1.0000     0.      0.00 
   0  -1  -7   1038.51   54.70  0. 1.0000     0.      0.00 
   0   1   7   1114.95   58.60  0. 1.0000     0.      0.00 
   0  -1  -8     15.60    5.13  0. 1.0000     0.      0.00 
   0   1   8     25.63    5.17  0. 1.0000     0.      0.00 
   0  -1  -9     84.59    6.87  0. 1.0000     0.      0.00 
   0   1   9     95.63    6.95  0. 1.0000     0.      0.00 
   0  -2   7     14.75    4.83  0. 1.0000     0.      0.00 
   0   2  -7     17.57    4.90  0. 1.0000     0.      0.00 
   0  -2   6    474.86   25.83  0. 1.0000     0.      0.00 
   0   2  -6    442.43   24.05  0. 1.0000     0.      0.00 
   0  -2   5     87.37    7.06  0. 1.0000     0.      0.00 
   0   2  -5     83.16    7.06  0. 1.0000     0.      0.00 
   0  -2   4    545.12   29.46  0. 1.0000     0.      0.00 
   0   2  -4    499.56   26.91  0. 1.0000     0.      0.00 
   0  -2   3    651.67   34.78  0. 1.0000     0.      0.00 
   0   2  -3    601.87   32.16  0. 1.0000     0.      0.00 
   0  -2   2    180.14   10.85  0. 1.0000     0.      0.00 
   0   2  -2    161.45    9.92  0. 1.0000     0.      0.00 
   0   2  -1     56.21    5.44  0. 1.0000     0.      0.00 
   0  -2  -1     88.79    7.34  0. 1.0000     0.      0.00 
   0   2   1     83.31    7.03  0. 1.0000     0.      0.00 
   0   2   2    864.39   45.67  0. 1.0000     0.      0.00 
   0  -2  -3    330.93   18.14  0. 1.0000     0.      0.00 
   0   2   3    403.05   21.97  0. 1.0000     0.      0.00 
   0  -2  -4    265.73   14.98  0. 1.0000     0.      0.00 
   0   2   4    234.49   13.28  0. 1.0000     0.      0.00 
   0  -2  -5    321.44   17.87  0. 1.0000     0.      0.00 
   0   2   5    293.83   16.64  0. 1.0000     0.      0.00 
   0  -2  -6    127.52    8.34  0. 1.0000     0.      0.00 
   0   2   6    134.04    8.80  0. 1.0000     0.      0.00 
   0  -2  -7   2893.92  150.95  0. 1.0000     0.      0.00 
   0   2   7   3007.42  156.78  0. 1.0000     0.      0.00 
   0  -2  -8     18.22    5.25  0. 1.0000     0.      0.00 
   0   2   8     16.79    4.63  0. 1.0000     0.      0.00 
   0  -2  -9    278.66   15.79  0. 1.0000     0.      0.00 
   0   2   9    294.10   16.48  0. 1.0000     0.      0.00 
   0  -3   7      2.59    3.71  0. 1.0000     0.      0.00 
   0   3  -7      7.22    4.71  0. 1.0000     0.      0.00 
   0  -3   6    532.77   28.76  0. 1.0000     0.      0.00 
   0   3  -6    531.22   28.53  0. 1.0000     0.      0.00 
   0  -3   5      6.79    5.64  0. 1.0000     0.      0.00 
   0   3  -5      5.29    4.94  0. 1.0000     0.      0.00 
   0  -3   4     94.62    7.68  0. 1.0000     0.      0.00 
   0   3  -4     95.01    7.49  0. 1.0000     0.      0.00 
   0  -3   3   1735.73   90.99  0. 1.0000     0.      0.00 
   0   3  -3   1873.56   97.98  0. 1.0000     0.      0.00 
   0  -3   2     24.24    5.13  0. 1.0000     0.      0.00 
   0   3  -2     19.15    4.94  0. 1.0000     0.      0.00 
   0  -3   1   4601.86  239.55  0. 1.0000     0.      0.00 
   0   3  -1   4223.52  219.90  0. 1.0000     0.      0.00 
   0  -3   0      7.22    4.52  0. 1.0000     0.      0.00 
   0   3   0      8.92    4.40  0. 1.0000     0.      0.00 
   0  -3  -1    711.90   37.72  0. 1.0000     0.      0.00 
   0  -3  -1    627.74   33.43  0. 1.0000     0.      0.00 
   0  -3  -2      9.19    4.94  0. 1.0000     0.      0.00 
   0   3   2      6.91    5.25  0. 1.0000     0.      0.00 
   0  -3  -3   3454.87  179.90  0. 1.0000     0.      0.00 
   0   3   3   2944.88  153.42  0. 1.0000     0.      0.00 
   0  -3  -4    111.57    7.80  0. 1.0000     0.      0.00 
   0   3   4    119.37    8.65  0. 1.0000     0.      0.00 
   0  -3  -5      5.40    4.56  0. 1.0000     0.      0.00 
   0   3   5     -4.44    5.13  0. 1.0000     0.      0.00 
   0  -3  -6    390.69   21.50  0. 1.0000     0.      0.00 
   0   3   6    341.09   19.11  0. 1.0000     0.      0.00 
   0  -3  -7   2816.32  146.94  0. 1.0000     0.      0.00 
   0   3   7   2774.63  144.70  0. 1.0000     0.      0.00 
   0  -3  -8    209.94   12.51  0. 1.0000     0.      0.00 
   0   3   8    209.44   12.43  0. 1.0000     0.      0.00 
   0  -3  -9     60.30    6.10  0. 1.0000     0.      0.00 
   0   3   9     57.75    5.87  0. 1.0000     0.      0.00 
   0  -4   6    384.83   20.85  0. 1.0000     0.      0.00 
   0   4  -6    389.54   21.23  0. 1.0000     0.      0.00 
   0  -4   5     25.13    5.71  0. 1.0000     0.      0.00 
   0   4  -5     18.80    5.25  0. 1.0000     0.      0.00 
   0  -4   4    188.05   11.77  0. 1.0000     0.      0.00 
   0   4  -4    362.43   20.15  0. 1.0000     0.      0.00 
   0  -4   3    106.09    7.99  0. 1.0000     0.      0.00 
   0   4  -3    105.09    7.88  0. 1.0000     0.      0.00 
   0  -4   2    710.35   37.95  0. 1.0000     0.      0.00 
   0   4  -2    787.95   41.81  0. 1.0000     0.      0.00 
   0  -4   1    313.56   17.64  0. 1.0000     0.      0.00 
   0   4  -1    300.63   16.95  0. 1.0000     0.      0.00 
   0  -4   0   3807.73  198.28  0. 1.0000     0.      0.00 
   0   4   0   3872.20  201.64  0. 1.0000     0.      0.00 
   0  -4  -1    169.91   10.42  0. 1.0000     0.      0.00 
   0  -4  -1    175.70   11.00  0. 1.0000     0.      0.00 
   0  -4  -3    460.96   25.06  0. 1.0000     0.      0.00 
   0   4   3    455.55   24.75  0. 1.0000     0.      0.00 
   0  -4  -4   3669.90  191.10  0. 1.0000     0.      0.00 
   0   4   4   3460.27  180.25  0. 1.0000     0.      0.00 
   0  -4  -5     45.59    5.64  0. 1.0000     0.      0.00 
   0   4   5     29.88    5.40  0. 1.0000     0.      0.00 
   0  -4  -6    364.71   20.15  0. 1.0000     0.      0.00 
   0  -4  -7   3980.30  207.35  0. 1.0000     0.      0.00 
   0   4   7   4146.30  216.00  0. 1.0000     0.      0.00 
   0  -4  -8    137.98    9.27  0. 1.0000     0.      0.00 
   0   4   8    122.77    8.45  0. 1.0000     0.      0.00 
   0  -4  -9    260.63   14.63  0. 1.0000     0.      0.00 
   0   4   9    258.39   14.75  0. 1.0000     0.      0.00 
   0  -4 -10      9.88    4.17  0. 1.0000     0.      0.00 
   0   4  10     19.15    4.40  0. 1.0000     0.      0.00 
   0  -5   5     22.35    4.75  0. 1.0000     0.      0.00 
   0   5  -5     23.32    5.29  0. 1.0000     0.      0.00 
   0  -5   4      2.28    5.29  0. 1.0000     0.      0.00 
   0   5  -4     13.98    5.21  0. 1.0000     0.      0.00 
   0  -5   3     76.29    7.18  0. 1.0000     0.      0.00 
   0   5  -3     88.79    7.34  0. 1.0000     0.      0.00 
   0  -5   2    135.93    9.11  0. 1.0000     0.      0.00 
   0   5  -2    147.01    9.65  0. 1.0000     0.      0.00 
   0  -5   1   1140.81   60.23  0. 1.0000     0.      0.00 
   0   5  -1   1293.69   68.02  0. 1.0000     0.      0.00 
   0  -5   0      0.27    4.86  0. 1.0000     0.      0.00 
   0   5   0      9.15    4.75  0. 1.0000     0.      0.00 
   0  -5  -1   2316.37  120.99  0. 1.0000     0.      0.00 
   0  -5  -1   2146.89  112.27  0. 1.0000     0.      0.00 
   0  -5  -2    294.45   16.56  0. 1.0000     0.      0.00 
   0  -5  -2    328.85   18.45  0. 1.0000     0.      0.00 
   0  -5  -3   1196.79   62.93  0. 1.0000     0.      0.00 
   0   5   3   1146.60   60.42  0. 1.0000     0.      0.00 
   0  -5  -4    862.46   45.71  0. 1.0000     0.      0.00 
   0   5   4    847.02   44.86  0. 1.0000     0.      0.00 
   0  -5  -5    152.73    9.73  0. 1.0000     0.      0.00 
   0   5   5    176.31   11.23  0. 1.0000     0.      0.00 
   0   5   6   1173.24   61.81  0. 1.0000     0.      0.00 
   0  -5  -7   2154.61  112.58  0. 1.0000     0.      0.00 
   0  -5  -8    393.01   21.66  0. 1.0000     0.      0.00 
   0   5   8    399.96   21.93  0. 1.0000     0.      0.00 
   0  -5  -9     13.71    5.02  0. 1.0000     0.      0.00 
   0   5   9     27.76    5.21  0. 1.0000     0.      0.00 
   0  -5 -10     -1.58    4.63  0. 1.0000     0.      0.00 
   0   5  10      7.49    4.86  0. 1.0000     0.      0.00 
   0  -6   4    136.16    8.80  0. 1.0000     0.      0.00 
   0   6  -4    130.45    8.72  0. 1.0000     0.      0.00 
   0  -6   3      5.64    5.13  0. 1.0000     0.      0.00 
   0   6  -3      6.29    5.02  0. 1.0000     0.      0.00 
   0  -6   2    187.55   11.70  0. 1.0000     0.      0.00 
   0   6  -2    197.39   12.01  0. 1.0000     0.      0.00 
   0  -6   1    122.54    9.00  0. 1.0000     0.      0.00 
   0   6  -1    135.01    9.15  0. 1.0000     0.      0.00 
   0  -6   0    501.88   27.33  0. 1.0000     0.      0.00 
   0  -6   0    472.93   25.71  0. 1.0000     0.      0.00 
   0  -6  -1     19.07    5.48  0. 1.0000     0.      0.00 
   0  -6  -1     20.81    5.64  0. 1.0000     0.      0.00 
   0  -6  -2     78.49    7.45  0. 1.0000     0.      0.00 
   0  -6  -2     73.85    6.91  0. 1.0000     0.      0.00 
   0  -6  -3      3.32    5.21  0. 1.0000     0.      0.00 
   0  -6  -3     -3.63    4.86  0. 1.0000     0.      0.00 
   0  -6  -4   1168.99   61.54  0. 1.0000     0.      0.00 
   0   6   4   1017.66   53.82  0. 1.0000     0.      0.00 
   0  -6  -5     66.06    6.45  0. 1.0000     0.      0.00 
   0   6   5     67.06    6.95  0. 1.0000     0.      0.00 
   0  -6  -6    743.94   39.57  0. 1.0000     0.      0.00 
   0   6   6    787.57   41.93  0. 1.0000     0.      0.00 
   0  -6  -7   1638.83   85.82  0. 1.0000     0.      0.00 
   0   6   7   1626.48   85.28  0. 1.0000     0.      0.00 
   0  -6  -8     20.00    5.21  0. 1.0000     0.      0.00 
   0   6   8      1.51    5.75  0. 1.0000     0.      0.00 
   0  -6  -9     93.58    7.34  0. 1.0000     0.      0.00 
   0   6   9     92.19    7.37  0. 1.0000     0.      0.00 
   0  -7   2    113.08    8.03  0. 1.0000     0.      0.00 
   0   7  -2    124.93    8.61  0. 1.0000     0.      0.00 
   0  -7   1    151.34   10.04  0. 1.0000     0.      0.00 
   0  -7   1    145.47    9.96  0. 1.0000     0.      0.00 
   0  -7   0      3.78    5.06  0. 1.0000     0.      0.00 
   0  -7   0      2.43    5.95  0. 1.0000     0.      0.00 
   0  -7  -1   1307.98   68.72  0. 1.0000     0.      0.00 
   0  -7  -1   1399.47   73.54  0. 1.0000     0.      0.00 
   0  -7  -2     58.30    6.41  0. 1.0000     0.      0.00 
   0  -7  -2     48.57    6.33  0. 1.0000     0.      0.00 
   0  -7  -3     59.26    6.49  0. 1.0000     0.      0.00 
   0  -7  -3     55.63    6.45  0. 1.0000     0.      0.00 
   0  -7  -4    288.35   16.56  0. 1.0000     0.      0.00 
   0  -7  -4    286.54   16.45  0. 1.0000     0.      0.00 
   0  -7  -5     64.40    6.60  0. 1.0000     0.      0.00 
   0   7   5     55.71    6.29  0. 1.0000     0.      0.00 
   0  -7  -6   1033.10   54.47  0. 1.0000     0.      0.00 
   0   7   6    965.54   51.08  0. 1.0000     0.      0.00 
   0  -7  -7    703.79   37.56  0. 1.0000     0.      0.00 
   0   7   7    703.40   37.60  0. 1.0000     0.      0.00 
   0  -7  -8     32.97    5.95  0. 1.0000     0.      0.00 
   0   7   8     18.88    5.56  0. 1.0000     0.      0.00 
   0  -7  -9     39.57    6.06  0. 1.0000     0.      0.00 
   0   7   9     27.68    5.52  0. 1.0000     0.      0.00 
   0  -8   1    125.66    8.22  0. 1.0000     0.      0.00 
   0  -8   1    118.64    8.42  0. 1.0000     0.      0.00 
   0  -8   0    436.64   23.74  0. 1.0000     0.      0.00 
   0  -8   0    392.62   21.54  0. 1.0000     0.      0.00 
   0  -8  -1     53.35    6.29  0. 1.0000     0.      0.00 
   0  -8  -1     54.16    6.29  0. 1.0000     0.      0.00 
   0  -8  -2     68.26    6.56  0. 1.0000     0.      0.00 
   0  -8  -2     57.91    6.79  0. 1.0000     0.      0.00 
   0  -8  -3     83.54    7.68  0. 1.0000     0.      0.00 
   0  -8  -3     75.59    7.03  0. 1.0000     0.      0.00 
   0  -8  -4    408.45   22.43  0. 1.0000     0.      0.00 
   0  -8  -4    379.69   21.04  0. 1.0000     0.      0.00 
   0  -8  -5    108.99    8.15  0. 1.0000     0.      0.00 
   0  -8  -5    100.34    8.22  0. 1.0000     0.      0.00 
   0  -8  -6    975.19   51.54  0. 1.0000     0.      0.00 
   0   8   6    949.33   50.27  0. 1.0000     0.      0.00 
   0  -8  -7    287.08   16.41  0. 1.0000     0.      0.00 
   0   8   7    293.14   16.83  0. 1.0000     0.      0.00 
   0  -8  -8     32.70    5.29  0. 1.0000     0.      0.00 
   0   8   8     27.22    5.37  0. 1.0000     0.      0.00 
   0  -9  -1    202.72   11.77  0. 1.0000     0.      0.00 
   0  -9  -1    221.06   13.36  0. 1.0000     0.      0.00 
   0  -9  -2     -0.39    4.90  0. 1.0000     0.      0.00 
   0  -9  -2      7.06    5.64  0. 1.0000     0.      0.00 
   0  -9  -3      4.86    4.90  0. 1.0000     0.      0.00 
   0  -9  -3      5.40    5.71  0. 1.0000     0.      0.00 
   0  -9  -4      7.76    5.48  0. 1.0000     0.      0.00 
   0  -9  -4      3.78    5.56  0. 1.0000     0.      0.00 
   0  -9  -5     13.94    5.71  0. 1.0000     0.      0.00 
   0  -9  -5     19.34    5.64  0. 1.0000     0.      0.00 
   0  -9  -6    286.57   16.25  0. 1.0000     0.      0.00 
   0  -9  -6    262.72   14.98  0. 1.0000     0.      0.00 
   0  -9  -7    188.59   11.62  0. 1.0000     0.      0.00 
   0   9   7    160.18   10.15  0. 1.0000     0.      0.00 
  -1   9   7    232.06   13.71  0. 1.0000     0.      0.00 
   1  -9  -7    280.47   16.14  0. 1.0000     0.      0.00 
   1  -9  -6     56.75    6.41  0. 1.0000     0.      0.00 
   1  -9  -6     59.11    5.83  0. 1.0000     0.      0.00 
   1  -9  -5      7.03    5.71  0. 1.0000     0.      0.00 
   1  -9  -5     -3.36    4.29  0. 1.0000     0.      0.00 
   1  -9  -3     10.35    5.37  0. 1.0000     0.      0.00 
   1  -9  -3      0.46    4.52  0. 1.0000     0.      0.00 
   1  -9  -2     19.57    4.52  0. 1.0000     0.      0.00 
   1  -9  -2     35.32    6.45  0. 1.0000     0.      0.00 
  -1   8   8      9.03    5.40  0. 1.0000     0.      0.00 
   1  -8  -8      8.15    5.48  0. 1.0000     0.      0.00 
  -1   8   7    140.80    9.84  0. 1.0000     0.      0.00 
   1  -8  -7    165.16   10.54  0. 1.0000     0.      0.00 
  -1   8   6     89.64    8.11  0. 1.0000     0.      0.00 
   1  -8  -6    100.68    7.95  0. 1.0000     0.      0.00 
   1  -8  -5    461.73   25.09  0. 1.0000     0.      0.00 
   1  -8  -5    498.02   27.06  0. 1.0000     0.      0.00 
   1  -8  -4    180.64   11.62  0. 1.0000     0.      0.00 
   1  -8  -4    169.06   10.62  0. 1.0000     0.      0.00 
   1  -8  -3    470.61   25.71  0. 1.0000     0.      0.00 
   1  -8  -3    498.02   26.95  0. 1.0000     0.      0.00 
   1  -8  -2     53.89    6.72  0. 1.0000     0.      0.00 
   1  -8  -2     55.82    6.33  0. 1.0000     0.      0.00 
   1  -8  -1     35.79    6.22  0. 1.0000     0.      0.00 
   1  -8  -1     33.39    5.10  0. 1.0000     0.      0.00 
   1  -8   0     42.93    6.29  0. 1.0000     0.      0.00 
   1  -8   0     54.59    5.68  0. 1.0000     0.      0.00 
   1  -8   1    305.95   17.06  0. 1.0000     0.      0.00 
   1  -8   1    343.29   19.23  0. 1.0000     0.      0.00 
  -1   7   9     50.30    5.75  0. 1.0000     0.      0.00 
   1  -7  -9     44.59    6.22  0. 1.0000     0.      0.00 
  -1   7   8     20.46    5.56  0. 1.0000     0.      0.00 
   1  -7  -8     27.68    5.83  0. 1.0000     0.      0.00 
  -1   7   7    616.15   33.20  0. 1.0000     0.      0.00 
   1  -7  -7    639.70   34.21  0. 1.0000     0.      0.00 
  -1   7   6     99.37    8.07  0. 1.0000     0.      0.00 
   1  -7  -6     97.09    7.61  0. 1.0000     0.      0.00 
  -1   7   5     55.52    6.56  0. 1.0000     0.      0.00 
   1  -7  -5     54.98    6.29  0. 1.0000     0.      0.00 
   1  -7  -4    689.12   36.71  0. 1.0000     0.      0.00 
   1  -7  -4    706.11   37.72  0. 1.0000     0.      0.00 
   1  -7  -3      2.90    5.64  0. 1.0000     0.      0.00 
   1  -7  -3     -1.39    5.37  0. 1.0000     0.      0.00 
   1  -7  -2    168.01   10.93  0. 1.0000     0.      0.00 
   1  -7  -2    149.71    9.77  0. 1.0000     0.      0.00 
   1  -7  -1     94.39    8.07  0. 1.0000     0.      0.00 
   1  -7  -1     97.33    7.99  0. 1.0000     0.      0.00 
   1  -7   0      3.63    5.56  0. 1.0000     0.      0.00 
   1  -7   0      4.75    5.60  0. 1.0000     0.      0.00 
   1  -7   1     11.27    5.44  0. 1.0000     0.      0.00 
   1  -7   1     11.00    5.60  0. 1.0000     0.      0.00 
   1  -7   2    154.27    9.77  0. 1.0000     0.      0.00 
   1  -7   2    158.13   10.35  0. 1.0000     0.      0.00 
  -1   6   9     63.47    6.29  0. 1.0000     0.      0.00 
   1  -6  -9     49.49    5.87  0. 1.0000     0.      0.00 
  -1   6   8     49.65    6.52  0. 1.0000     0.      0.00 
   1  -6  -8     55.17    6.56  0. 1.0000     0.      0.00 
  -1   6   7    330.97   18.72  0. 1.0000     0.      0.00 
   1  -6  -7    346.45   19.34  0. 1.0000     0.      0.00 
  -1   6   6    102.62    7.95  0. 1.0000     0.      0.00 
   1  -6  -6    102.77    7.95  0. 1.0000     0.      0.00 
  -1   6   5    676.77   36.25  0. 1.0000     0.      0.00 
   1  -6  -5    722.71   38.45  0. 1.0000     0.      0.00 
  -1   6   4     -1.85    5.64  0. 1.0000     0.      0.00 
   1  -6  -4      1.35    4.86  0. 1.0000     0.      0.00 
   1  -6  -3    164.35   10.54  0. 1.0000     0.      0.00 
   1  -6  -3    169.83   11.04  0. 1.0000     0.      0.00 
   1  -6  -2    159.33   10.35  0. 1.0000     0.      0.00 
   1  -6  -2    167.59   10.85  0. 1.0000     0.      0.00 
   1  -6  -1     60.30    6.52  0. 1.0000     0.      0.00 
   1  -6  -1     59.07    6.56  0. 1.0000     0.      0.00 
   1  -6   0     85.40    7.49  0. 1.0000     0.      0.00 
   1  -6   0     81.73    7.06  0. 1.0000     0.      0.00 
   1  -6   1     77.83    7.30  0. 1.0000     0.      0.00 
   1  -6   1     63.70    6.37  0. 1.0000     0.      0.00 
  -1   6  -2     34.24    5.44  0. 1.0000     0.      0.00 
   1  -6   2     39.76    6.29  0. 1.0000     0.      0.00 
  -1   6  -3    948.17   50.03  0. 1.0000     0.      0.00 
   1  -6   3    812.27   42.93  0. 1.0000     0.      0.00 
  -1   6  -4      6.45    5.13  0. 1.0000     0.      0.00 
   1  -6   4      7.76    4.48  0. 1.0000     0.      0.00 
  -1   5   9    445.52   24.24  0. 1.0000     0.      0.00 
   1  -5  -9    379.69   20.65  0. 1.0000     0.      0.00 
  -1   5   8     17.72    6.06  0. 1.0000     0.      0.00 
   1  -5  -8      9.57    5.48  0. 1.0000     0.      0.00 
  -1   5   7    221.52   13.47  0. 1.0000     0.      0.00 
   1  -5  -7    212.30   12.82  0. 1.0000     0.      0.00 
  -1   5   6    500.72   27.22  0. 1.0000     0.      0.00 
   1  -5  -6    495.32   26.79  0. 1.0000     0.      0.00 
  -1   5   5    804.55   42.85  0. 1.0000     0.      0.00 
   1  -5  -5    745.10   39.61  0. 1.0000     0.      0.00 
  -1   5   4    332.55   18.65  0. 1.0000     0.      0.00 
   1  -5  -4    321.78   18.07  0. 1.0000     0.      0.00 
  -1   5   3    520.41   28.18  0. 1.0000     0.      0.00 
   1  -5  -3    642.79   34.40  0. 1.0000     0.      0.00 
   1  -5  -2     21.31    5.10  0. 1.0000     0.      0.00 
   1  -5  -2     21.97    5.21  0. 1.0000     0.      0.00 
   1  -5  -1      1.78    5.02  0. 1.0000     0.      0.00 
   1  -5  -1     -0.77    5.44  0. 1.0000     0.      0.00 
   1  -5   0   1163.59   61.19  0. 1.0000     0.      0.00 
   1  -5   0   1112.24   58.68  0. 1.0000     0.      0.00 
  -1   5  -1      6.56    5.21  0. 1.0000     0.      0.00 
   1  -5   1      3.05    5.60  0. 1.0000     0.      0.00 
  -1   5  -2    221.95   13.16  0. 1.0000     0.      0.00 
   1  -5   2    189.90   11.89  0. 1.0000     0.      0.00 
  -1   5  -3    225.61   13.36  0. 1.0000     0.      0.00 
   1  -5   3    208.74   12.82  0. 1.0000     0.      0.00 
  -1   5  -4    167.32   10.73  0. 1.0000     0.      0.00 
   1  -5   4    158.02   10.27  0. 1.0000     0.      0.00 
  -1   5  -5    102.31    7.53  0. 1.0000     0.      0.00 
   1  -5   5    116.63    8.15  0. 1.0000     0.      0.00 
  -1   4   9     31.89    4.59  0. 1.0000     0.      0.00 
   1  -4  -9     40.58    5.56  0. 1.0000     0.      0.00 
  -1   4   8      8.49    5.02  0. 1.0000     0.      0.00 
   1  -4  -8      9.54    5.21  0. 1.0000     0.      0.00 
  -1   4   7    119.79    9.00  0. 1.0000     0.      0.00 
   1  -4  -7    105.43    8.07  0. 1.0000     0.      0.00 
  -1   4   6   1567.02   82.19  0. 1.0000     0.      0.00 
   1  -4  -6   1423.02   74.63  0. 1.0000     0.      0.00 
  -1   4   5   1350.44   70.96  0. 1.0000     0.      0.00 
   1  -4  -5   1282.88   67.37  0. 1.0000     0.      0.00 
  -1   4   4     27.26    5.56  0. 1.0000     0.      0.00 
   1  -4  -4     49.18    5.13  0. 1.0000     0.      0.00 
  -1   4   3   4076.81  212.33  0. 1.0000     0.      0.00 
   1  -4  -3   3830.12  199.44  0. 1.0000     0.      0.00 
  -1   4   2    215.08   13.01  0. 1.0000     0.      0.00 
   1  -4  -2    241.87   14.13  0. 1.0000     0.      0.00 
   1  -4  -1   2998.54  156.32  0. 1.0000     0.      0.00 
   1  -4  -1   3001.63  156.47  0. 1.0000     0.      0.00 
   1  -4   0    155.54    9.92  0. 1.0000     0.      0.00 
   1  -4   0    182.88   11.23  0. 1.0000     0.      0.00 
  -1   4  -1   1131.93   59.61  0. 1.0000     0.      0.00 
   1  -4   1   1226.52   64.55  0. 1.0000     0.      0.00 
  -1   4  -2    128.37    8.96  0. 1.0000     0.      0.00 
   1  -4   2    124.81    8.92  0. 1.0000     0.      0.00 
  -1   4  -3   1201.42   63.24  0. 1.0000     0.      0.00 
   1  -4   3   1160.89   61.15  0. 1.0000     0.      0.00 
  -1   4  -4     43.55    5.87  0. 1.0000     0.      0.00 
   1  -4   4     50.38    6.29  0. 1.0000     0.      0.00 
  -1   4  -5    353.98   19.65  0. 1.0000     0.      0.00 
   1  -4   5    371.24   20.50  0. 1.0000     0.      0.00 
  -1   4  -6      6.37    4.86  0. 1.0000     0.      0.00 
   1  -4   6      2.01    5.02  0. 1.0000     0.      0.00 
  -1   3   9    165.27   10.00  0. 1.0000     0.      0.00 
   1  -3  -9    167.98   10.11  0. 1.0000     0.      0.00 
  -1   3   8      0.42    4.90  0. 1.0000     0.      0.00 
   1  -3  -8      5.68    5.02  0. 1.0000     0.      0.00 
  -1   3   7     -1.54    4.21  0. 1.0000     0.      0.00 
   1  -3  -7     -5.37    4.63  0. 1.0000     0.      0.00 
  -1   3   6   2875.77  150.02  0. 1.0000     0.      0.00 
   1  -3  -6   2883.11  150.37  0. 1.0000     0.      0.00 
  -1   3   5    933.50   49.34  0. 1.0000     0.      0.00 
   1  -3  -5    910.33   48.10  0. 1.0000     0.      0.00 
  -1   3   4    206.20   12.66  0. 1.0000     0.      0.00 
   1  -3  -4    175.31   10.50  0. 1.0000     0.      0.00 
  -1   3   3   2963.80  154.50  0. 1.0000     0.      0.00 
   1  -3  -3   2977.31  155.12  0. 1.0000     0.      0.00 
  -1   3   2   1902.13   99.37  0. 1.0000     0.      0.00 
   1  -3  -2   2035.70  106.24  0. 1.0000     0.      0.00 
   1  -3  -1    387.99   20.96  0. 1.0000     0.      0.00 
   1  -3  -1    383.20   20.69  0. 1.0000     0.      0.00 
  -1   3   0   4119.28  214.46  0. 1.0000     0.      0.00 
   1  -3   0   4200.35  218.59  0. 1.0000     0.      0.00 
  -1   3  -1      2.82    4.36  0. 1.0000     0.      0.00 
   1  -3   1      2.39    4.13  0. 1.0000     0.      0.00 
  -1   3  -2     35.75    5.68  0. 1.0000     0.      0.00 
   1  -3   2     29.84    5.06  0. 1.0000     0.      0.00 
  -1   3  -3    432.00   23.55  0. 1.0000     0.      0.00 
   1  -3   3    407.68   22.51  0. 1.0000     0.      0.00 
  -1   3  -4      0.50    5.02  0. 1.0000     0.      0.00 
   1  -3   4      0.77    4.79  0. 1.0000     0.      0.00 
  -1   3  -5    207.89   12.39  0. 1.0000     0.      0.00 
   1  -3   5    230.17   13.55  0. 1.0000     0.      0.00 
  -1   3  -6    241.13   14.01  0. 1.0000     0.      0.00 
   1  -3   6    253.76   14.71  0. 1.0000     0.      0.00 
  -1   3  -7     20.77    5.17  0. 1.0000     0.      0.00 
   1  -3   7      9.73    4.17  0. 1.0000     0.      0.00 
  -1   2   9      3.44    4.56  0. 1.0000     0.      0.00 
   1  -2  -9      0.62    4.63  0. 1.0000     0.      0.00 
   1  -2  -8     -2.55    4.90  0. 1.0000     0.      0.00 
  -1   2   7     23.59    5.02  0. 1.0000     0.      0.00 
  -1   2   6   5740.74  298.77  0. 1.0000     0.      0.00 
   1  -2  -6   5532.27  287.89  0. 1.0000     0.      0.00 
  -1   2   5    387.61   21.19  0. 1.0000     0.      0.00 
   1  -2  -5    389.15   21.35  0. 1.0000     0.      0.00 
  -1   2   4     88.52    7.06  0. 1.0000     0.      0.00 
   1  -2  -4     82.54    6.25  0. 1.0000     0.      0.00 
  -1   2   2    905.31   47.68  0. 1.0000     0.      0.00 
   1  -2  -2    844.32   44.44  0. 1.0000     0.      0.00 
  -1   2   1     16.79    4.86  0. 1.0000     0.      0.00 
   1  -2  -1     25.90    4.40  0. 1.0000     0.      0.00 
  -1   2   0     30.61    4.56  0. 1.0000     0.      0.00 
   1  -2   0     32.74    3.94  0. 1.0000     0.      0.00 
  -1   2  -1    704.18   37.25  0. 1.0000     0.      0.00 
   1  -2   1    796.06   41.93  0. 1.0000     0.      0.00 
  -1   2  -2    176.78   10.66  0. 1.0000     0.      0.00 
   1  -2   2    177.36   10.62  0. 1.0000     0.      0.00 
  -1   2  -3   1350.44   70.88  0. 1.0000     0.      0.00 
   1  -2   3   1379.40   72.39  0. 1.0000     0.      0.00 
  -1   2  -4     14.90    4.90  0. 1.0000     0.      0.00 
   1  -2   4     18.14    5.52  0. 1.0000     0.      0.00 
  -1   2  -5    467.52   25.44  0. 1.0000     0.      0.00 
   1  -2   5    489.53   26.68  0. 1.0000     0.      0.00 
  -1   2  -6     32.24    5.44  0. 1.0000     0.      0.00 
   1  -2   6     33.16    5.48  0. 1.0000     0.      0.00 
  -1   2  -7     72.46    6.52  0. 1.0000     0.      0.00 
   1  -2   7     60.69    5.68  0. 1.0000     0.      0.00 
  -1   1   9    156.12    9.30  0. 1.0000     0.      0.00 
   1  -1  -9    152.19    9.34  0. 1.0000     0.      0.00 
  -1   1   8     18.34    4.71  0. 1.0000     0.      0.00 
   1  -1  -8     20.19    4.52  0. 1.0000     0.      0.00 
  -1   1   7      4.71    5.13  0. 1.0000     0.      0.00 
   1  -1  -7     15.56    4.94  0. 1.0000     0.      0.00 
  -1   1   6   4771.72  248.35  0. 1.0000     0.      0.00 
   1  -1  -6   6215.59  323.44  0. 1.0000     0.      0.00 
  -1   1   5    115.20    7.72  0. 1.0000     0.      0.00 
   1  -1  -5    117.36    7.91  0. 1.0000     0.      0.00 
  -1   1   4    462.89   25.06  0. 1.0000     0.      0.00 
   1  -1  -4    469.84   25.33  0. 1.0000     0.      0.00 
  -1   1   3   1977.79  103.23  0. 1.0000     0.      0.00 
   1  -1  -3   1858.50   97.02  0. 1.0000     0.      0.00 
  -1   1   1     41.08    4.90  0. 1.0000     0.      0.00 
   1  -1  -1     41.66    4.13  0. 1.0000     0.      0.00 
   1  -1   0   1938.03  100.96  0. 1.0000     0.      0.00 
   1  -1   0   2000.57  104.24  0. 1.0000     0.      0.00 
  -1   1  -1     -2.47    3.82  0. 1.0000     0.      0.00 
   1  -1   1      0.66    3.13  0. 1.0000     0.      0.00 
  -1   1  -2    904.16   47.52  0. 1.0000     0.      0.00 
   1  -1   2    918.44   48.22  0. 1.0000     0.      0.00 
  -1   1  -3    507.67   27.22  0. 1.0000     0.      0.00 
   1  -1   3    579.48   30.88  0. 1.0000     0.      0.00 
  -1   1  -4   1971.62  103.04  0. 1.0000     0.      0.00 
   1  -1   4   1965.05  102.73  0. 1.0000     0.      0.00 
  -1   1  -5     20.27    5.10  0. 1.0000     0.      0.00 
   1  -1   5     24.94    5.71  0. 1.0000     0.      0.00 
  -1   1  -6    109.53    8.07  0. 1.0000     0.      0.00 
   1  -1   6    113.23    8.03  0. 1.0000     0.      0.00 
  -1   1  -7     86.28    7.18  0. 1.0000     0.      0.00 
   1  -1   7     89.57    6.83  0. 1.0000     0.      0.00 
   1  -1   8     89.64    6.56  0. 1.0000     0.      0.00 
  -1   0   8      1.12    4.56  0. 1.0000     0.      0.00 
   1   0  -8      9.61    4.79  0. 1.0000     0.      0.00 
  -1   0   7    174.46   10.54  0. 1.0000     0.      0.00 
   1   0  -7    174.15   10.73  0. 1.0000     0.      0.00 
  -1   0   6   5146.20  267.73  0. 1.0000     0.      0.00 
   1   0  -6   4945.45  257.39  0. 1.0000     0.      0.00 
  -1   0   5     13.20    4.13  0. 1.0000     0.      0.00 
   1   0  -5     12.16    4.63  0. 1.0000     0.      0.00 
  -1   0   4    217.85   12.51  0. 1.0000     0.      0.00 
   1   0  -4    229.59   13.09  0. 1.0000     0.      0.00 
  -1   0   3    767.10   40.58  0. 1.0000     0.      0.00 
   1   0  -3    680.63   36.02  0. 1.0000     0.      0.00 
  -1   0   2   1361.64   71.34  0. 1.0000     0.      0.00 
   1   0  -2   1329.98   69.65  0. 1.0000     0.      0.00 
  -1   0   1    655.53   34.55  0. 1.0000     0.      0.00 
   1   0  -1    682.94   35.94  0. 1.0000     0.      0.00 
  -1   0   0     10.54    1.51  0. 1.0000     0.      0.00 
   1   0   0      3.47    1.43  0. 1.0000     0.      0.00 
  -1   0  -2      6.49    3.74  0. 1.0000     0.      0.00 
   1   0   2      3.86    3.74  0. 1.0000     0.      0.00 
  -1   0  -3   3808.89  198.24  0. 1.0000     0.      0.00 
   1   0   3   3960.99  206.20  0. 1.0000     0.      0.00 
  -1   0  -4    944.31   49.76  0. 1.0000     0.      0.00 
   1   0   4    980.21   51.62  0. 1.0000     0.      0.00 
  -1   0  -5     77.79    6.52  0. 1.0000     0.      0.00 
   1   0   5     90.45    7.53  0. 1.0000     0.      0.00 
  -1   0  -6     78.10    6.76  0. 1.0000     0.      0.00 
   1   0   6     77.06    6.56  0. 1.0000     0.      0.00 
  -1   0  -7    120.76    8.49  0. 1.0000     0.      0.00 
   1   0   7    112.65    7.68  0. 1.0000     0.      0.00 
  -1   0  -8    548.21   29.46  0. 1.0000     0.      0.00 
   1   0   8    531.99   28.53  0. 1.0000     0.      0.00 
  -1   0  -9     67.52    5.95  0. 1.0000     0.      0.00 
   1   0   9     83.70    6.14  0. 1.0000     0.      0.00 
  -1  -1   8     15.37    4.40  0. 1.0000     0.      0.00 
   1   1  -8     18.96    4.36  0. 1.0000     0.      0.00 
  -1  -1   7    296.80   16.56  0. 1.0000     0.      0.00 
   1   1  -7    278.50   15.83  0. 1.0000     0.      0.00 
  -1  -1   6   2842.57  148.21  0. 1.0000     0.      0.00 
   1   1  -6   2813.62  146.74  0. 1.0000     0.      0.00 
  -1  -1   5     43.86    6.14  0. 1.0000     0.      0.00 
   1   1  -5     38.30    5.21  0. 1.0000     0.      0.00 
  -1  -1   4    516.55   27.95  0. 1.0000     0.      0.00 
   1   1  -4    377.80   20.62  0. 1.0000     0.      0.00 
  -1  -1   3      1.78    4.29  0. 1.0000     0.      0.00 
  -1  -1   2   1050.86   55.17  0. 1.0000     0.      0.00 
   1   1  -2   1046.23   54.94  0. 1.0000     0.      0.00 
  -1  -1   1     67.14    6.14  0. 1.0000     0.      0.00 
   1   1  -1     66.94    6.33  0. 1.0000     0.      0.00 
  -1  -1   0    227.82   12.70  0. 1.0000     0.      0.00 
   1   1   0    188.13   10.62  0. 1.0000     0.      0.00 
  -1  -1  -1     52.35    4.79  0. 1.0000     0.      0.00 
   1   1   1     49.53    4.71  0. 1.0000     0.      0.00 
  -1  -1  -2    359.62   19.46  0. 1.0000     0.      0.00 
   1   1   2    316.69   17.30  0. 1.0000     0.      0.00 
  -1  -1  -3    589.90   31.31  0. 1.0000     0.      0.00 
   1   1   3    568.67   30.23  0. 1.0000     0.      0.00 
  -1  -1  -5    698.77   37.18  0. 1.0000     0.      0.00 
   1   1   5    723.87   38.53  0. 1.0000     0.      0.00 
  -1  -1  -6    230.44   13.51  0. 1.0000     0.      0.00 
   1   1   6    266.42   15.21  0. 1.0000     0.      0.00 
  -1  -1  -7     87.13    7.18  0. 1.0000     0.      0.00 
   1   1   7     97.67    7.41  0. 1.0000     0.      0.00 
  -1  -1  -8    206.12   12.39  0. 1.0000     0.      0.00 
   1   1   8    251.67   14.40  0. 1.0000     0.      0.00 
  -1  -1  -9     -1.81    4.90  0. 1.0000     0.      0.00 
   1   1   9     -1.39    4.32  0. 1.0000     0.      0.00 
  -1  -2   7    318.50   17.53  0. 1.0000     0.      0.00 
   1   2  -7    287.19   16.14  0. 1.0000     0.      0.00 
  -1  -2   6   1534.60   80.38  0. 1.0000     0.      0.00 
   1   2  -6   1422.64   74.59  0. 1.0000     0.      0.00 
  -1  -2   5     34.32    5.52  0. 1.0000     0.      0.00 
  -1  -2   4    295.99   16.87  0. 1.0000     0.      0.00 
   1   2  -4    326.53   18.65  0. 1.0000     0.      0.00 
   1   2  -3    755.14   40.03  0. 1.0000     0.      0.00 
  -1  -2   2     77.02    6.33  0. 1.0000     0.      0.00 
   1   2  -2    102.50    7.80  0. 1.0000     0.      0.00 
  -1  -2   1     55.98    5.64  0. 1.0000     0.      0.00 
   1   2  -1     48.84    5.17  0. 1.0000     0.      0.00 
  -1  -2   0     40.38    5.17  0. 1.0000     0.      0.00 
   1   2   0     38.80    5.06  0. 1.0000     0.      0.00 
  -1  -2  -2      4.90    5.10  0. 1.0000     0.      0.00 
   1   2   2     -0.54    5.29  0. 1.0000     0.      0.00 
  -1  -2  -3   4389.52  228.39  0. 1.0000     0.      0.00 
   1   2   3   4200.35  218.55  0. 1.0000     0.      0.00 
  -1  -2  -4   1065.92   56.06  0. 1.0000     0.      0.00 
   1   2   4   1045.46   54.98  0. 1.0000     0.      0.00 
  -1  -2  -5   1775.88   92.89  0. 1.0000     0.      0.00 
   1   2   5   1595.59   83.54  0. 1.0000     0.      0.00 
  -1  -2  -6    374.40   20.58  0. 1.0000     0.      0.00 
   1   2   6    406.14   22.35  0. 1.0000     0.      0.00 
  -1  -2  -7     28.30    4.67  0. 1.0000     0.      0.00 
   1   2   7     23.13    5.06  0. 1.0000     0.      0.00 
  -1  -2  -8    307.81   17.41  0. 1.0000     0.      0.00 
   1   2   8    338.38   18.76  0. 1.0000     0.      0.00 
  -1  -2  -9     30.31    5.56  0. 1.0000     0.      0.00 
   1   2   9     34.09    4.83  0. 1.0000     0.      0.00 
  -1  -3   7    319.89   17.57  0. 1.0000     0.      0.00 
   1   3  -7    374.83   20.54  0. 1.0000     0.      0.00 
  -1  -3   6    647.81   34.51  0. 1.0000     0.      0.00 
   1   3  -6    640.48   34.09  0. 1.0000     0.      0.00 
  -1  -3   5    317.30   17.72  0. 1.0000     0.      0.00 
   1   3  -5    291.59   16.48  0. 1.0000     0.      0.00 
  -1  -3   4     42.20    6.06  0. 1.0000     0.      0.00 
   1   3  -4     55.17    6.10  0. 1.0000     0.      0.00 
  -1  -3   3    384.29   21.35  0. 1.0000     0.      0.00 
   1   3  -3    383.20   21.04  0. 1.0000     0.      0.00 
  -1  -3   2    780.62   41.35  0. 1.0000     0.      0.00 
   1   3  -2    819.22   43.35  0. 1.0000     0.      0.00 
  -1  -3   1    441.65   23.86  0. 1.0000     0.      0.00 
   1   3  -1    442.43   24.01  0. 1.0000     0.      0.00 
  -1  -3   0   2237.23  116.71  0. 1.0000     0.      0.00 
   1   3   0   2205.19  115.05  0. 1.0000     0.      0.00 
  -1  -3  -1     74.16    6.18  0. 1.0000     0.      0.00 
  -1  -3  -1     82.46    6.99  0. 1.0000     0.      0.00 
  -1  -3  -2   5250.44  273.14  0. 1.0000     0.      0.00 
   1   3   2   4655.91  242.29  0. 1.0000     0.      0.00 
  -1  -3  -3    855.13   45.05  0. 1.0000     0.      0.00 
   1   3   3    862.46   45.52  0. 1.0000     0.      0.00 
  -1  -3  -4   2242.63  117.02  0. 1.0000     0.      0.00 
   1   3   4   2432.19  126.90  0. 1.0000     0.      0.00 
  -1  -3  -5    941.99   49.72  0. 1.0000     0.      0.00 
   1   3   5    941.99   49.72  0. 1.0000     0.      0.00 
  -1  -3  -6    530.83   28.65  0. 1.0000     0.      0.00 
   1   3   6    494.55   26.87  0. 1.0000     0.      0.00 
  -1  -3  -7      1.04    4.83  0. 1.0000     0.      0.00 
   1   3   7      0.08    5.02  0. 1.0000     0.      0.00 
  -1  -3  -8     -2.55    4.94  0. 1.0000     0.      0.00 
   1   3   8      2.20    4.59  0. 1.0000     0.      0.00 
  -1  -3  -9     22.93    5.13  0. 1.0000     0.      0.00 
   1   3   9     10.27    4.25  0. 1.0000     0.      0.00 
  -1  -3 -10     67.21    6.33  0. 1.0000     0.      0.00 
   1   3  10     72.97    5.83  0. 1.0000     0.      0.00 
  -1  -4   6    220.21   12.70  0. 1.0000     0.      0.00 
   1   4  -6    236.93   13.63  0. 1.0000     0.      0.00 
  -1  -4   5    308.46   17.30  0. 1.0000     0.      0.00 
   1   4  -5    347.84   19.26  0. 1.0000     0.      0.00 
  -1  -4   4   1041.59   54.94  0. 1.0000     0.      0.00 
   1   4  -4   1416.85   74.36  0. 1.0000     0.      0.00 
  -1  -4   3    410.00   22.55  0. 1.0000     0.      0.00 
   1   4  -3    464.82   25.25  0. 1.0000     0.      0.00 
  -1  -4   2    660.55   35.44  0. 1.0000     0.      0.00 
   1   4  -2    667.89   35.67  0. 1.0000     0.      0.00 
  -1  -4   1    200.75   12.47  0. 1.0000     0.      0.00 
   1   4  -1    173.53   10.69  0. 1.0000     0.      0.00 
  -1  -4   0    307.81   17.41  0. 1.0000     0.      0.00 
   1   4   0    280.01   15.79  0. 1.0000     0.      0.00 
  -1  -4  -2    358.23   19.80  0. 1.0000     0.      0.00 
  -1  -4  -2    356.10   19.65  0. 1.0000     0.      0.00 
  -1  -4  -3   4273.70  222.53  0. 1.0000     0.      0.00 
   1   4   3   3709.67  193.19  0. 1.0000     0.      0.00 
  -1  -4  -4     28.65    5.13  0. 1.0000     0.      0.00 
   1   4   4     32.89    5.56  0. 1.0000     0.      0.00 
  -1  -4  -5    492.61   26.56  0. 1.0000     0.      0.00 
   1   4   5    488.75   26.56  0. 1.0000     0.      0.00 
  -1  -4  -6    505.74   27.41  0. 1.0000     0.      0.00 
   1   4   6    554.00   29.96  0. 1.0000     0.      0.00 
  -1  -4  -7      3.28    5.40  0. 1.0000     0.      0.00 
   1   4   7      6.10    5.17  0. 1.0000     0.      0.00 
  -1  -4  -8    179.52   11.27  0. 1.0000     0.      0.00 
   1   4   8    178.21   10.89  0. 1.0000     0.      0.00 
  -1  -4  -9    156.78    9.92  0. 1.0000     0.      0.00 
   1   4   9    143.54    9.03  0. 1.0000     0.      0.00 
  -1  -4 -10    364.98   19.96  0. 1.0000     0.      0.00 
   1   4  10    331.01   17.99  0. 1.0000     0.      0.00 
  -1  -5   5    440.88   23.82  0. 1.0000     0.      0.00 
   1   5  -5    402.66   21.93  0. 1.0000     0.      0.00 
  -1  -5   4      2.59    5.25  0. 1.0000     0.      0.00 
   1   5  -4      4.29    5.06  0. 1.0000     0.      0.00 
  -1  -5   3    109.33    7.95  0. 1.0000     0.      0.00 
   1   5  -3    123.08    8.57  0. 1.0000     0.      0.00 
  -1  -5   2    772.12   41.08  0. 1.0000     0.      0.00 
   1   5  -2    773.28   41.15  0. 1.0000     0.      0.00 
  -1  -5   1     82.19    7.10  0. 1.0000     0.      0.00 
   1   5  -1    104.66    7.80  0. 1.0000     0.      0.00 
  -1  -5   0   2782.73  145.24  0. 1.0000     0.      0.00 
   1   5   0   2884.27  150.45  0. 1.0000     0.      0.00 
  -1  -5  -2   1213.78   63.78  0. 1.0000     0.      0.00 
  -1  -5  -2   1138.88   59.84  0. 1.0000     0.      0.00 
  -1  -5  -3    131.30    8.96  0. 1.0000     0.      0.00 
   1   5   3    118.91    8.42  0. 1.0000     0.      0.00 
  -1  -5  -4     51.15    5.64  0. 1.0000     0.      0.00 
   1   5   4     60.38    6.41  0. 1.0000     0.      0.00 
  -1  -5  -5     21.93    4.94  0. 1.0000     0.      0.00 
   1   5   5     20.73    5.56  0. 1.0000     0.      0.00 
  -1  -5  -6    104.01    7.88  0. 1.0000     0.      0.00 
   1   5   6    118.25    8.88  0. 1.0000     0.      0.00 
  -1  -5  -7      5.37    5.02  0. 1.0000     0.      0.00 
   1   5   7      6.52    5.33  0. 1.0000     0.      0.00 
  -1  -5  -8    308.89   17.53  0. 1.0000     0.      0.00 
   1   5   8    306.11   17.30  0. 1.0000     0.      0.00 
  -1  -5  -9    447.06   24.40  0. 1.0000     0.      0.00 
   1   5   9    481.03   26.06  0. 1.0000     0.      0.00 
  -1  -5 -10     22.16    4.94  0. 1.0000     0.      0.00 
   1   5  10     27.72    5.21  0. 1.0000     0.      0.00 
  -1  -6   4     75.36    6.68  0. 1.0000     0.      0.00 
   1   6  -4     69.72    6.29  0. 1.0000     0.      0.00 
  -1  -6   3      2.82    5.29  0. 1.0000     0.      0.00 
   1   6  -3      4.44    5.10  0. 1.0000     0.      0.00 
  -1  -6   2     10.73    5.48  0. 1.0000     0.      0.00 
   1   6  -2     21.08    5.21  0. 1.0000     0.      0.00 
  -1  -6   1    182.07   11.47  0. 1.0000     0.      0.00 
   1   6  -1    204.34   12.35  0. 1.0000     0.      0.00 
  -1  -6   0     22.20    5.71  0. 1.0000     0.      0.00 
   1   6   0     18.49    4.21  0. 1.0000     0.      0.00 
  -1  -6  -1   2544.53  132.81  0. 1.0000     0.      0.00 
  -1  -6  -1   2710.93  141.57  0. 1.0000     0.      0.00 
  -1  -6  -2    149.21    9.88  0. 1.0000     0.      0.00 
  -1  -6  -2    158.25   10.42  0. 1.0000     0.      0.00 
  -1  -6  -3    559.40   30.15  0. 1.0000     0.      0.00 
  -1  -6  -3    549.37   29.57  0. 1.0000     0.      0.00 
  -1  -6  -4    157.67   10.23  0. 1.0000     0.      0.00 
   1   6   4    145.28    9.92  0. 1.0000     0.      0.00 
  -1  -6  -5    233.14   13.63  0. 1.0000     0.      0.00 
   1   6   5    209.36   12.74  0. 1.0000     0.      0.00 
  -1  -6  -6    165.74   10.62  0. 1.0000     0.      0.00 
   1   6   6    161.34   10.39  0. 1.0000     0.      0.00 
  -1  -6  -7      0.42    5.33  0. 1.0000     0.      0.00 
   1   6   7      1.00    4.86  0. 1.0000     0.      0.00 
  -1  -6  -8    814.59   43.12  0. 1.0000     0.      0.00 
   1   6   8    792.97   42.04  0. 1.0000     0.      0.00 
  -1  -6  -9    370.31   20.54  0. 1.0000     0.      0.00 
   1   6   9    393.01   21.50  0. 1.0000     0.      0.00 
  -1  -6 -10    326.92   18.07  0. 1.0000     0.      0.00 
   1   6  10    346.14   19.03  0. 1.0000     0.      0.00 
  -1  -7   2     47.25    6.14  0. 1.0000     0.      0.00 
   1   7  -2     44.20    5.75  0. 1.0000     0.      0.00 
  -1  -7   1     -1.24    5.40  0. 1.0000     0.      0.00 
   1   7  -1      7.34    4.56  0. 1.0000     0.      0.00 
  -1  -7   0   1375.15   72.23  0. 1.0000     0.      0.00 
  -1  -7   0   1443.10   75.71  0. 1.0000     0.      0.00 
  -1  -7  -1     -1.43    5.06  0. 1.0000     0.      0.00 
  -1  -7  -1      4.25    5.60  0. 1.0000     0.      0.00 
  -1  -7  -2     29.46    5.60  0. 1.0000     0.      0.00 
  -1  -7  -2     23.86    5.71  0. 1.0000     0.      0.00 
  -1  -7  -3     37.41    5.71  0. 1.0000     0.      0.00 
  -1  -7  -3     29.73    5.40  0. 1.0000     0.      0.00 
  -1  -7  -4    214.69   13.13  0. 1.0000     0.      0.00 
  -1  -7  -5    184.19   11.31  0. 1.0000     0.      0.00 
   1   7   5    176.82   11.23  0. 1.0000     0.      0.00 
  -1  -7  -6     62.58    6.18  0. 1.0000     0.      0.00 
   1   7   6     42.97    5.91  0. 1.0000     0.      0.00 
  -1  -7  -7    256.62   14.71  0. 1.0000     0.      0.00 
   1   7   7    253.10   14.71  0. 1.0000     0.      0.00 
  -1  -7  -8    389.54   21.39  0. 1.0000     0.      0.00 
   1   7   8    370.77   20.46  0. 1.0000     0.      0.00 
  -1  -7  -9    783.32   41.42  0. 1.0000     0.      0.00 
   1   7   9    823.47   43.55  0. 1.0000     0.      0.00 
  -1  -8   1     15.29    5.06  0. 1.0000     0.      0.00 
  -1  -8   1     15.21    5.40  0. 1.0000     0.      0.00 
  -1  -8   0    293.33   16.68  0. 1.0000     0.      0.00 
  -1  -8   0    336.38   18.76  0. 1.0000     0.      0.00 
  -1  -8  -1    511.53   27.76  0. 1.0000     0.      0.00 
  -1  -8  -1    452.46   24.55  0. 1.0000     0.      0.00 
  -1  -8  -2     81.19    7.10  0. 1.0000     0.      0.00 
  -1  -8  -2     69.30    6.76  0. 1.0000     0.      0.00 
  -1  -8  -3    587.59   31.62  0. 1.0000     0.      0.00 
  -1  -8  -3    497.25   26.95  0. 1.0000     0.      0.00 
  -1  -8  -4     85.74    7.68  0. 1.0000     0.      0.00 
  -1  -8  -4     88.52    7.57  0. 1.0000     0.      0.00 
  -1  -8  -6     17.80    5.29  0. 1.0000     0.      0.00 
  -1  -8  -7     57.99    6.25  0. 1.0000     0.      0.00 
   1   8   7     53.35    6.18  0. 1.0000     0.      0.00 
  -1  -8  -8    282.10   15.94  0. 1.0000     0.      0.00 
   1   8   8    274.49   15.52  0. 1.0000     0.      0.00 
  -1  -8  -9    178.28   10.69  0. 1.0000     0.      0.00 
   1   8   9    171.22   10.35  0. 1.0000     0.      0.00 
  -1  -9  -1     -2.05    4.71  0. 1.0000     0.      0.00 
  -1  -9  -1     -5.95    5.44  0. 1.0000     0.      0.00 
  -1  -9  -2    215.65   12.86  0. 1.0000     0.      0.00 
  -1  -9  -2    229.36   13.43  0. 1.0000     0.      0.00 
  -1  -9  -3     21.19    4.98  0. 1.0000     0.      0.00 
  -1  -9  -3     21.00    5.71  0. 1.0000     0.      0.00 
  -1  -9  -4     27.06    5.21  0. 1.0000     0.      0.00 
  -1  -9  -4     25.36    5.60  0. 1.0000     0.      0.00 
  -1  -9  -6     77.06    6.95  0. 1.0000     0.      0.00 
  -1  -9  -6     72.00    6.72  0. 1.0000     0.      0.00 
  -1  -9  -7    325.03   18.07  0. 1.0000     0.      0.00 
   1   9   7    271.44   15.75  0. 1.0000     0.      0.00 
  -1  -9  -8    102.50    7.41  0. 1.0000     0.      0.00 
   1   9   8     99.22    7.57  0. 1.0000     0.      0.00 
   2  -9  -6     47.60    5.40  0. 1.0000     0.      0.00 
   2  -9  -6     56.06    6.68  0. 1.0000     0.      0.00 
   2  -9  -5     21.66    5.52  0. 1.0000     0.      0.00 
   2  -9  -5     17.10    4.83  0. 1.0000     0.      0.00 
   2  -9  -4     10.81    4.75  0. 1.0000     0.      0.00 
   2  -9  -4     10.27    5.83  0. 1.0000     0.      0.00 
   2  -9  -3    163.11   10.50  0. 1.0000     0.      0.00 
   2  -9  -3    150.87    9.42  0. 1.0000     0.      0.00 
   2  -9  -2      5.37    4.90  0. 1.0000     0.      0.00 
   2  -9  -2     18.22    5.44  0. 1.0000     0.      0.00 
  -2   8   8      0.27    6.06  0. 1.0000     0.      0.00 
  -2   8   7     24.48    5.64  0. 1.0000     0.      0.00 
   2  -8  -7     32.55    5.91  0. 1.0000     0.      0.00 
  -2   8   6     48.30    6.64  0. 1.0000     0.      0.00 
   2  -8  -6     71.65    6.91  0. 1.0000     0.      0.00 
   2  -8  -5    109.41    8.11  0. 1.0000     0.      0.00 
   2  -8  -5     91.69    7.18  0. 1.0000     0.      0.00 
   2  -8  -4     84.05    7.03  0. 1.0000     0.      0.00 
   2  -8  -4     64.05    6.76  0. 1.0000     0.      0.00 
   2  -8  -3    428.14   23.47  0. 1.0000     0.      0.00 
   2  -8  -3    401.89   21.93  0. 1.0000     0.      0.00 
   2  -8  -2    386.45   21.27  0. 1.0000     0.      0.00 
   2  -8  -2    433.55   23.36  0. 1.0000     0.      0.00 
   2  -8  -1     66.29    6.18  0. 1.0000     0.      0.00 
   2  -8  -1     60.11    6.60  0. 1.0000     0.      0.00 
   2  -8   0    267.97   15.33  0. 1.0000     0.      0.00 
   2  -8   0    248.51   14.13  0. 1.0000     0.      0.00 
  -2   7   8     84.66    7.76  0. 1.0000     0.      0.00 
   2  -7  -8     87.71    7.53  0. 1.0000     0.      0.00 
  -2   7   7     -5.02    5.91  0. 1.0000     0.      0.00 
   2  -7  -7      3.82    5.37  0. 1.0000     0.      0.00 
  -2   7   6     67.91    7.41  0. 1.0000     0.      0.00 
   2  -7  -6     67.95    6.79  0. 1.0000     0.      0.00 
  -2   7   5     -4.56    6.02  0. 1.0000     0.      0.00 
   2  -7  -5      5.52    5.33  0. 1.0000     0.      0.00 
   2  -7  -4    200.60   12.35  0. 1.0000     0.      0.00 
   2  -7  -4    185.50   11.62  0. 1.0000     0.      0.00 
   2  -7  -3   1067.46   56.29  0. 1.0000     0.      0.00 
   2  -7  -3   1026.54   54.24  0. 1.0000     0.      0.00 
   2  -7  -2     43.12    6.25  0. 1.0000     0.      0.00 
   2  -7  -2     49.30    6.33  0. 1.0000     0.      0.00 
   2  -7  -1     78.37    7.03  0. 1.0000     0.      0.00 
   2  -7  -1     73.97    7.03  0. 1.0000     0.      0.00 
   2  -7   0    178.01   11.12  0. 1.0000     0.      0.00 
   2  -7   0    189.48   11.39  0. 1.0000     0.      0.00 
   2  -7   1    767.49   40.73  0. 1.0000     0.      0.00 
   2  -7   1    783.32   41.35  0. 1.0000     0.      0.00 
   2  -7   2      5.79    5.56  0. 1.0000     0.      0.00 
   2  -7   2      0.77    4.90  0. 1.0000     0.      0.00 
  -2   6   9    460.96   25.17  0. 1.0000     0.      0.00 
   2  -6  -9    451.31   24.44  0. 1.0000     0.      0.00 
  -2   6   8     21.93    5.87  0. 1.0000     0.      0.00 
   2  -6  -8     15.64    5.64  0. 1.0000     0.      0.00 
  -2   6   7     12.47    6.18  0. 1.0000     0.      0.00 
   2  -6  -7      6.45    5.25  0. 1.0000     0.      0.00 
  -2   6   6     14.67    5.60  0. 1.0000     0.      0.00 
   2  -6  -6     13.13    5.48  0. 1.0000     0.      0.00 
  -2   6   5     26.25    5.68  0. 1.0000     0.      0.00 
   2  -6  -5     33.05    5.52  0. 1.0000     0.      0.00 
  -2   6   4     -0.19    5.98  0. 1.0000     0.      0.00 
   2  -6  -4      7.68    4.83  0. 1.0000     0.      0.00 
   2  -6  -3    543.19   29.15  0. 1.0000     0.      0.00 
   2  -6  -3    520.03   28.14  0. 1.0000     0.      0.00 
   2  -6  -2    184.46   11.23  0. 1.0000     0.      0.00 
   2  -6  -2    209.36   12.66  0. 1.0000     0.      0.00 
   2  -6  -1      9.61    5.17  0. 1.0000     0.      0.00 
   2  -6  -1     -2.32    4.98  0. 1.0000     0.      0.00 
   2  -6   0    367.96   20.38  0. 1.0000     0.      0.00 
   2  -6   0    392.24   21.62  0. 1.0000     0.      0.00 
   2  -6   1      2.24    4.98  0. 1.0000     0.      0.00 
   2  -6   1      8.49    4.90  0. 1.0000     0.      0.00 
   2  -6   2    537.78   28.92  0. 1.0000     0.      0.00 
   2  -6   2    578.71   30.81  0. 1.0000     0.      0.00 
  -2   6  -3     31.97    5.98  0. 1.0000     0.      0.00 
   2  -6   3     34.82    5.33  0. 1.0000     0.      0.00 
  -2   6  -4    125.01    9.07  0. 1.0000     0.      0.00 
   2  -6   4    111.65    8.11  0. 1.0000     0.      0.00 
  -2   5   9     27.72    5.79  0. 1.0000     0.      0.00 
   2  -5  -9     33.32    5.29  0. 1.0000     0.      0.00 
  -2   5   8     31.77    6.45  0. 1.0000     0.      0.00 
   2  -5  -8     36.75    6.14  0. 1.0000     0.      0.00 
  -2   5   7     18.30    6.06  0. 1.0000     0.      0.00 
   2  -5  -7     24.09    5.83  0. 1.0000     0.      0.00 
  -2   5   6    468.29   25.60  0. 1.0000     0.      0.00 
   2  -5  -6    472.54   25.71  0. 1.0000     0.      0.00 
  -2   5   5    172.38   11.31  0. 1.0000     0.      0.00 
   2  -5  -5    163.50   10.35  0. 1.0000     0.      0.00 
  -2   5   4    156.86   10.42  0. 1.0000     0.      0.00 
   2  -5  -4    154.54    9.84  0. 1.0000     0.      0.00 
  -2   5   3   2007.91  105.05  0. 1.0000     0.      0.00 
   2  -5  -3   2209.43  115.43  0. 1.0000     0.      0.00 
   2  -5  -2    194.96   11.81  0. 1.0000     0.      0.00 
   2  -5  -2    187.47   11.35  0. 1.0000     0.      0.00 
   2  -5  -1    759.77   40.27  0. 1.0000     0.      0.00 
   2  -5  -1    733.52   39.03  0. 1.0000     0.      0.00 
   2  -5   0    296.69   16.56  0. 1.0000     0.      0.00 
   2  -5   0    320.55   17.95  0. 1.0000     0.      0.00 
   2  -5   1    578.32   30.88  0. 1.0000     0.      0.00 
   2  -5   1    591.45   31.66  0. 1.0000     0.      0.00 
  -2   5  -2      1.51    4.90  0. 1.0000     0.      0.00 
   2  -5   2     -2.70    5.25  0. 1.0000     0.      0.00 
  -2   5  -3    228.74   13.63  0. 1.0000     0.      0.00 
   2  -5   3    187.28   11.47  0. 1.0000     0.      0.00 
  -2   5  -4     -0.39    5.13  0. 1.0000     0.      0.00 
   2  -5   4      3.24    4.79  0. 1.0000     0.      0.00 
  -2   5  -5     14.71    5.48  0. 1.0000     0.      0.00 
   2  -5   5     13.36    5.13  0. 1.0000     0.      0.00 
  -2   4   9   1459.31   76.40  0. 1.0000     0.      0.00 
   2  -4  -9   1484.02   77.71  0. 1.0000     0.      0.00 
  -2   4   8    102.19    7.76  0. 1.0000     0.      0.00 
   2  -4  -8    102.54    7.61  0. 1.0000     0.      0.00 
  -2   4   7     25.98    5.75  0. 1.0000     0.      0.00 
   2  -4  -7     29.38    5.91  0. 1.0000     0.      0.00 
  -2   4   6    225.73   13.74  0. 1.0000     0.      0.00 
   2  -4  -6    204.27   12.35  0. 1.0000     0.      0.00 
  -2   4   5    553.23   29.92  0. 1.0000     0.      0.00 
   2  -4  -5    570.60   30.65  0. 1.0000     0.      0.00 
  -2   4   4    553.23   29.84  0. 1.0000     0.      0.00 
   2  -4  -4    623.88   33.32  0. 1.0000     0.      0.00 
  -2   4   3    215.15   12.89  0. 1.0000     0.      0.00 
   2  -4  -3    211.29   12.39  0. 1.0000     0.      0.00 
  -2   4   2    144.46    9.23  0. 1.0000     0.      0.00 
   2  -4  -2    151.03    9.50  0. 1.0000     0.      0.00 
   2  -4  -1    304.45   16.87  0. 1.0000     0.      0.00 
   2  -4  -1    295.41   16.41  0. 1.0000     0.      0.00 
   2  -4   0   1131.93   59.45  0. 1.0000     0.      0.00 
   2  -4   0   1256.24   65.90  0. 1.0000     0.      0.00 
  -2   4  -1    130.57    8.65  0. 1.0000     0.      0.00 
   2  -4   1    143.31    9.23  0. 1.0000     0.      0.00 
  -2   4  -2    929.25   49.11  0. 1.0000     0.      0.00 
   2  -4   2    777.14   41.23  0. 1.0000     0.      0.00 
  -2   4  -3     16.41    5.02  0. 1.0000     0.      0.00 
   2  -4   3      8.84    5.40  0. 1.0000     0.      0.00 
  -2   4  -4    697.61   37.22  0. 1.0000     0.      0.00 
   2  -4   4    623.49   33.39  0. 1.0000     0.      0.00 
  -2   4  -5     11.74    5.21  0. 1.0000     0.      0.00 
   2  -4   5     15.79    5.10  0. 1.0000     0.      0.00 
  -2   4  -6      6.33    5.68  0. 1.0000     0.      0.00 
   2  -4   6      0.42    4.94  0. 1.0000     0.      0.00 
  -2   3   9     57.33    5.48  0. 1.0000     0.      0.00 
   2  -3  -9     57.95    5.95  0. 1.0000     0.      0.00 
  -2   3   8    824.24   43.66  0. 1.0000     0.      0.00 
   2  -3  -8    811.12   42.97  0. 1.0000     0.      0.00 
  -2   3   7     15.56    5.25  0. 1.0000     0.      0.00 
   2  -3  -7     21.50    5.10  0. 1.0000     0.      0.00 
  -2   3   6    163.00   10.42  0. 1.0000     0.      0.00 
   2  -3  -6    169.25   10.66  0. 1.0000     0.      0.00 
  -2   3   5    199.98   12.08  0. 1.0000     0.      0.00 
   2  -3  -5    202.91   12.28  0. 1.0000     0.      0.00 
  -2   3   4     66.83    6.41  0. 1.0000     0.      0.00 
   2  -3  -4     49.30    5.06  0. 1.0000     0.      0.00 
  -2   3   3   2721.35  141.92  0. 1.0000     0.      0.00 
   2  -3  -3   2421.77  126.32  0. 1.0000     0.      0.00 
  -2   3   2    238.32   13.74  0. 1.0000     0.      0.00 
   2  -3  -2    245.34   13.78  0. 1.0000     0.      0.00 
   2  -3  -1   1172.08   61.42  0. 1.0000     0.      0.00 
   2  -3  -1   1194.86   62.62  0. 1.0000     0.      0.00 
   2  -3   0    179.83   10.50  0. 1.0000     0.      0.00 
   2  -3   0    193.96   11.04  0. 1.0000     0.      0.00 
  -2   3  -1     32.27    5.06  0. 1.0000     0.      0.00 
   2  -3   1     34.48    4.13  0. 1.0000     0.      0.00 
  -2   3  -2      8.18    4.17  0. 1.0000     0.      0.00 
   2  -3   2      6.68    4.67  0. 1.0000     0.      0.00 
  -2   3  -3    528.13   28.41  0. 1.0000     0.      0.00 
   2  -3   3    533.92   28.72  0. 1.0000     0.      0.00 
  -2   3  -4     85.63    6.95  0. 1.0000     0.      0.00 
   2  -3   4     88.83    7.41  0. 1.0000     0.      0.00 
  -2   3  -5    604.19   32.39  0. 1.0000     0.      0.00 
   2  -3   5    629.28   33.63  0. 1.0000     0.      0.00 
  -2   3  -6    155.08   10.08  0. 1.0000     0.      0.00 
   2  -3   6    182.61   10.96  0. 1.0000     0.      0.00 
  -2   3  -7    514.62   27.80  0. 1.0000     0.      0.00 
   2  -3   7    489.91   26.14  0. 1.0000     0.      0.00 
  -2   2   9    965.93   50.77  0. 1.0000     0.      0.00 
   2  -2  -9   1034.26   54.36  0. 1.0000     0.      0.00 
  -2   2   8    165.58   10.54  0. 1.0000     0.      0.00 
   2  -2  -8    158.86   10.27  0. 1.0000     0.      0.00 
  -2   2   7      2.97    4.63  0. 1.0000     0.      0.00 
   2  -2  -7      2.20    5.02  0. 1.0000     0.      0.00 
  -2   2   6     16.02    4.40  0. 1.0000     0.      0.00 
   2  -2  -6     13.90    4.25  0. 1.0000     0.      0.00 
  -2   2   5      6.87    4.32  0. 1.0000     0.      0.00 
   2  -2  -5      9.42    4.59  0. 1.0000     0.      0.00 
  -2   2   4    547.44   29.46  0. 1.0000     0.      0.00 
   2  -2  -4    454.78   24.51  0. 1.0000     0.      0.00 
  -2   2   3    342.67   18.88  0. 1.0000     0.      0.00 
   2  -2  -3    309.31   17.06  0. 1.0000     0.      0.00 
  -2   2   2   3512.00  182.84  0. 1.0000     0.      0.00 
   2  -2  -2   3451.01  179.63  0. 1.0000     0.      0.00 
  -2   2   1    154.89    9.34  0. 1.0000     0.      0.00 
   2  -2  -1    189.90   10.66  0. 1.0000     0.      0.00 
   2  -2   0   1233.85   64.51  0. 1.0000     0.      0.00 
   2  -2   0   1324.96   69.22  0. 1.0000     0.      0.00 
  -2   2  -1    174.96   10.27  0. 1.0000     0.      0.00 
   2  -2   1    174.31    9.96  0. 1.0000     0.      0.00 
  -2   2  -2   1834.57   95.86  0. 1.0000     0.      0.00 
   2  -2   2   1847.69   96.48  0. 1.0000     0.      0.00 
  -2   2  -3     32.35    4.94  0. 1.0000     0.      0.00 
   2  -2   3     24.36    4.75  0. 1.0000     0.      0.00 
  -2   2  -4    894.12   47.25  0. 1.0000     0.      0.00 
   2  -2   4    916.12   48.41  0. 1.0000     0.      0.00 
  -2   2  -5    206.20   12.47  0. 1.0000     0.      0.00 
   2  -2   5    219.51   13.16  0. 1.0000     0.      0.00 
  -2   2  -6    567.90   30.58  0. 1.0000     0.      0.00 
   2  -2   6    605.34   32.31  0. 1.0000     0.      0.00 
  -2   2  -7     92.42    7.45  0. 1.0000     0.      0.00 
   2  -2   7     74.28    5.79  0. 1.0000     0.      0.00 
  -2   1   9      8.34    4.56  0. 1.0000     0.      0.00 
   2  -1  -9     10.54    5.37  0. 1.0000     0.      0.00 
  -2   1   8    779.07   41.27  0. 1.0000     0.      0.00 
   2  -1  -8    765.17   40.61  0. 1.0000     0.      0.00 
  -2   1   7      9.84    4.40  0. 1.0000     0.      0.00 
   2  -1  -7      4.09    4.98  0. 1.0000     0.      0.00 
  -2   1   6     15.06    4.94  0. 1.0000     0.      0.00 
   2  -1  -6     14.79    4.32  0. 1.0000     0.      0.00 
  -2   1   5    537.78   28.84  0. 1.0000     0.      0.00 
   2  -1  -5    589.13   31.54  0. 1.0000     0.      0.00 
  -2   1   4     73.39    6.49  0. 1.0000     0.      0.00 
   2  -1  -4     59.61    5.87  0. 1.0000     0.      0.00 
  -2   1   3   3397.73  176.97  0. 1.0000     0.      0.00 
   2  -1  -3   3211.65  167.24  0. 1.0000     0.      0.00 
  -2   1   2   3210.49  167.13  0. 1.0000     0.      0.00 
   2  -1  -2   3296.97  171.60  0. 1.0000     0.      0.00 
  -2   1   1    622.72   32.82  0. 1.0000     0.      0.00 
   2  -1  -1    625.03   32.82  0. 1.0000     0.      0.00 
   2  -1   0      1.39    2.51  0. 1.0000     0.      0.00 
   2  -1   0      2.74    2.63  0. 1.0000     0.      0.00 
  -2   1  -1    735.06   38.57  0. 1.0000     0.      0.00 
   2  -1   1    713.06   37.41  0. 1.0000     0.      0.00 
  -2   1  -2     20.58    3.94  0. 1.0000     0.      0.00 
   2  -1   2     15.13    3.24  0. 1.0000     0.      0.00 
  -2   1  -3      4.56    3.78  0. 1.0000     0.      0.00 
   2  -1   3      9.54    3.78  0. 1.0000     0.      0.00 
  -2   1  -4    234.26   13.43  0. 1.0000     0.      0.00 
   2  -1   4    257.66   14.75  0. 1.0000     0.      0.00 
  -2   1  -5    655.15   34.94  0. 1.0000     0.      0.00 
   2  -1   5    647.81   34.55  0. 1.0000     0.      0.00 
  -2   1  -6    584.88   31.35  0. 1.0000     0.      0.00 
   2  -1   6    592.22   31.66  0. 1.0000     0.      0.00 
  -2   1  -7    557.47   30.04  0. 1.0000     0.      0.00 
   2  -1   7    560.95   30.04  0. 1.0000     0.      0.00 
  -2   1  -8     91.46    7.30  0. 1.0000     0.      0.00 
   2  -1   8     82.50    6.22  0. 1.0000     0.      0.00 
  -2   0   8     87.25    6.76  0. 1.0000     0.      0.00 
   2   0  -8     93.66    7.26  0. 1.0000     0.      0.00 
  -2   0   7      0.97    4.83  0. 1.0000     0.      0.00 
   2   0  -7      0.54    4.52  0. 1.0000     0.      0.00 
  -2   0   6     -1.16    4.94  0. 1.0000     0.      0.00 
   2   0  -6      2.97    5.06  0. 1.0000     0.      0.00 
  -2   0   5   2819.80  147.09  0. 1.0000     0.      0.00 
   2   0  -5   3228.63  168.32  0. 1.0000     0.      0.00 
  -2   0   4    113.31    8.07  0. 1.0000     0.      0.00 
   2   0  -4    202.95   12.08  0. 1.0000     0.      0.00 
  -2   0   3    560.18   29.84  0. 1.0000     0.      0.00 
   2   0  -3    620.40   32.97  0. 1.0000     0.      0.00 
  -2   0   1   1284.04   67.06  0. 1.0000     0.      0.00 
   2   0  -1   1180.19   61.65  0. 1.0000     0.      0.00 
   2   0   0   2305.17  120.53  0. 1.0000     0.      0.00 
  -2   0  -1      1.47    1.78  0. 1.0000     0.      0.00 
   2   0   1      1.70    1.62  0. 1.0000     0.      0.00 
  -2   0  -3    224.38   12.74  0. 1.0000     0.      0.00 
   2   0   3    229.55   12.82  0. 1.0000     0.      0.00 
  -2   0  -4   1396.00   73.12  0. 1.0000     0.      0.00 
   2   0   4   1386.73   72.66  0. 1.0000     0.      0.00 
  -2   0  -5     64.43    5.91  0. 1.0000     0.      0.00 
   2   0   5     63.85    5.71  0. 1.0000     0.      0.00 
  -2   0  -6   1138.11   59.92  0. 1.0000     0.      0.00 
   2   0   6   1034.26   54.47  0. 1.0000     0.      0.00 
  -2   0  -7     90.34    7.34  0. 1.0000     0.      0.00 
   2   0   7     98.64    7.37  0. 1.0000     0.      0.00 
  -2   0  -8     -2.08    5.17  0. 1.0000     0.      0.00 
   2   0   8      1.62    4.09  0. 1.0000     0.      0.00 
  -2   0  -9    111.49    8.30  0. 1.0000     0.      0.00 
   2   0   9    101.96    7.10  0. 1.0000     0.      0.00 
  -2  -1   8      5.87    3.90  0. 1.0000     0.      0.00 
   2   1  -8      4.75    5.21  0. 1.0000     0.      0.00 
  -2  -1   7     22.82    4.52  0. 1.0000     0.      0.00 
   2   1  -7     29.57    5.56  0. 1.0000     0.      0.00 
  -2  -1   6     14.71    4.98  0. 1.0000     0.      0.00 
   2   1  -6     11.47    5.13  0. 1.0000     0.      0.00 
  -2  -1   5   2105.19  109.99  0. 1.0000     0.      0.00 
   2   1  -5   2209.05  115.39  0. 1.0000     0.      0.00 
  -2  -1   4    253.57   14.59  0. 1.0000     0.      0.00 
   2   1  -4    231.64   13.51  0. 1.0000     0.      0.00 
  -2  -1   3   2961.87  154.39  0. 1.0000     0.      0.00 
   2   1  -3   3069.58  159.98  0. 1.0000     0.      0.00 
  -2  -1   2   2800.49  145.93  0. 1.0000     0.      0.00 
   2   1  -2   2736.02  142.57  0. 1.0000     0.      0.00 
  -2  -1   0    240.44   13.13  0. 1.0000     0.      0.00 
   2   1   0    245.19   13.36  0. 1.0000     0.      0.00 
  -2  -1  -1    469.07   24.71  0. 1.0000     0.      0.00 
   2   1   1    412.31   21.81  0. 1.0000     0.      0.00 
  -2  -1  -2     24.17    3.47  0. 1.0000     0.      0.00 
   2   1   2     30.65    3.55  0. 1.0000     0.      0.00 
  -2  -1  -3    693.37   36.56  0. 1.0000     0.      0.00 
   2   1   3    628.12   33.16  0. 1.0000     0.      0.00 
  -2  -1  -4    435.86   23.43  0. 1.0000     0.      0.00 
   2   1   4    454.01   24.44  0. 1.0000     0.      0.00 
  -2  -1  -5    121.49    8.22  0. 1.0000     0.      0.00 
   2   1   5    136.40    8.53  0. 1.0000     0.      0.00 
  -2  -1  -6    392.24   21.50  0. 1.0000     0.      0.00 
   2   1   6    348.11   19.23  0. 1.0000     0.      0.00 
  -2  -1  -7    383.28   21.08  0. 1.0000     0.      0.00 
   2   1   7    405.36   22.12  0. 1.0000     0.      0.00 
  -2  -1  -8      3.67    4.75  0. 1.0000     0.      0.00 
   2   1   8      0.19    4.75  0. 1.0000     0.      0.00 
  -2  -1  -9      1.74    4.86  0. 1.0000     0.      0.00 
   2   1   9      0.00    3.86  0. 1.0000     0.      0.00 
  -2  -2   7     69.07    5.68  0. 1.0000     0.      0.00 
  -2  -2   6    108.87    8.07  0. 1.0000     0.      0.00 
   2   2  -6     96.28    7.53  0. 1.0000     0.      0.00 
  -2  -2   5   2577.73  134.54  0. 1.0000     0.      0.00 
   2   2  -5   2458.06  128.29  0. 1.0000     0.      0.00 
  -2  -2   4    345.83   19.15  0. 1.0000     0.      0.00 
   2   2  -4    331.55   18.38  0. 1.0000     0.      0.00 
  -2  -2   3    251.36   14.44  0. 1.0000     0.      0.00 
   2   2  -3    289.16   16.76  0. 1.0000     0.      0.00 
  -2  -2   2   2268.50  118.37  0. 1.0000     0.      0.00 
   2   2  -2   2173.14  113.46  0. 1.0000     0.      0.00 
  -2  -2   1    630.44   33.47  0. 1.0000     0.      0.00 
   2   2  -1    641.25   34.09  0. 1.0000     0.      0.00 
  -2  -2   0   3385.38  176.24  0. 1.0000     0.      0.00 
   2   2   0   3318.59  172.76  0. 1.0000     0.      0.00 
  -2  -2  -1     49.88    4.86  0. 1.0000     0.      0.00 
  -2  -2  -1     48.49    4.94  0. 1.0000     0.      0.00 
  -2  -2  -2   1216.87   63.62  0. 1.0000     0.      0.00 
   2   2   2   1054.72   55.21  0. 1.0000     0.      0.00 
  -2  -2  -3    154.85    9.23  0. 1.0000     0.      0.00 
   2   2   3    148.67    9.11  0. 1.0000     0.      0.00 
  -2  -2  -4   2339.92  122.03  0. 1.0000     0.      0.00 
   2   2   4   2183.18  113.89  0. 1.0000     0.      0.00 
  -2  -2  -5    280.32   15.79  0. 1.0000     0.      0.00 
   2   2   5    305.57   17.03  0. 1.0000     0.      0.00 
  -2  -2  -6     72.54    6.29  0. 1.0000     0.      0.00 
   2   2   6     72.70    6.29  0. 1.0000     0.      0.00 
  -2  -2  -7     86.36    6.95  0. 1.0000     0.      0.00 
   2   2   7     89.84    6.99  0. 1.0000     0.      0.00 
  -2  -2  -8     16.76    5.21  0. 1.0000     0.      0.00 
   2   2   8     19.69    4.79  0. 1.0000     0.      0.00 
  -2  -2  -9    185.73   11.50  0. 1.0000     0.      0.00 
   2   2   9    211.91   12.20  0. 1.0000     0.      0.00 
  -2  -3   6     79.22    6.60  0. 1.0000     0.      0.00 
   2   3  -6     78.56    6.87  0. 1.0000     0.      0.00 
  -2  -3   5   1642.31   86.05  0. 1.0000     0.      0.00 
   2   3  -5   1620.69   84.93  0. 1.0000     0.      0.00 
  -2  -3   4    305.49   17.33  0. 1.0000     0.      0.00 
   2   3  -4    283.68   16.21  0. 1.0000     0.      0.00 
  -2  -3   3   1528.03   80.11  0. 1.0000     0.      0.00 
   2   3  -3   1532.28   80.34  0. 1.0000     0.      0.00 
  -2  -3   2    395.33   21.70  0. 1.0000     0.      0.00 
   2   3  -2    414.24   22.70  0. 1.0000     0.      0.00 
  -2  -3   1   2107.13  110.07  0. 1.0000     0.      0.00 
   2   3  -1   2164.26  113.00  0. 1.0000     0.      0.00 
  -2  -3   0      9.54    4.56  0. 1.0000     0.      0.00 
   2   3   0      7.99    4.32  0. 1.0000     0.      0.00 
  -2  -3  -1   1776.27   92.77  0. 1.0000     0.      0.00 
  -2  -3  -1   1823.37   95.20  0. 1.0000     0.      0.00 
  -2  -3  -2     32.93    5.10  0. 1.0000     0.      0.00 
   2   3   2     31.12    4.59  0. 1.0000     0.      0.00 
  -2  -3  -3    214.19   12.35  0. 1.0000     0.      0.00 
   2   3   3    218.32   12.70  0. 1.0000     0.      0.00 
  -2  -3  -4    596.85   31.81  0. 1.0000     0.      0.00 
   2   3   4    563.65   30.19  0. 1.0000     0.      0.00 
  -2  -3  -5   1835.72   95.97  0. 1.0000     0.      0.00 
   2   3   5   1932.24  101.07  0. 1.0000     0.      0.00 
  -2  -3  -6    112.11    8.03  0. 1.0000     0.      0.00 
   2   3   6    112.34    7.95  0. 1.0000     0.      0.00 
  -2  -3  -7    637.77   34.05  0. 1.0000     0.      0.00 
   2   3   7    615.77   32.97  0. 1.0000     0.      0.00 
  -2  -3  -8     -2.20    4.94  0. 1.0000     0.      0.00 
   2   3   8      4.52    4.79  0. 1.0000     0.      0.00 
  -2  -3  -9    133.81    9.11  0. 1.0000     0.      0.00 
   2   3   9    143.61    9.23  0. 1.0000     0.      0.00 
  -2  -3 -10     68.83    6.29  0. 1.0000     0.      0.00 
   2   3  10     64.12    5.64  0. 1.0000     0.      0.00 
  -2  -4   6    294.53   16.29  0. 1.0000     0.      0.00 
   2   4  -6    303.33   16.87  0. 1.0000     0.      0.00 
   2   4  -5   1022.29   53.82  0. 1.0000     0.      0.00 
  -2  -4   4    263.18   15.17  0. 1.0000     0.      0.00 
   2   4  -4    286.07   16.52  0. 1.0000     0.      0.00 
  -2  -4   3   2288.19  119.52  0. 1.0000     0.      0.00 
   2   4  -3   2414.43  126.05  0. 1.0000     0.      0.00 
  -2  -4   2     63.89    6.68  0. 1.0000     0.      0.00 
   2   4  -2     59.57    6.14  0. 1.0000     0.      0.00 
  -2  -4   1    158.59   10.19  0. 1.0000     0.      0.00 
   2   4  -1    157.55   10.19  0. 1.0000     0.      0.00 
  -2  -4   0   3469.15  180.75  0. 1.0000     0.      0.00 
   2   4   0   3868.34  201.52  0. 1.0000     0.      0.00 
  -2  -4  -1    255.84   14.55  0. 1.0000     0.      0.00 
  -2  -4  -1    264.80   15.17  0. 1.0000     0.      0.00 
  -2  -4  -3     26.33    5.29  0. 1.0000     0.      0.00 
   2   4   3     23.16    5.68  0. 1.0000     0.      0.00 
  -2  -4  -4   2067.36  107.94  0. 1.0000     0.      0.00 
   2   4   4   2043.81  106.86  0. 1.0000     0.      0.00 
  -2  -4  -5    396.10   21.70  0. 1.0000     0.      0.00 
   2   4   5    398.03   22.04  0. 1.0000     0.      0.00 
  -2  -4  -6    522.73   28.34  0. 1.0000     0.      0.00 
   2   4   6    515.78   28.07  0. 1.0000     0.      0.00 
  -2  -4  -7    359.66   20.11  0. 1.0000     0.      0.00 
   2   4   7    387.61   21.43  0. 1.0000     0.      0.00 
  -2  -4  -8     -0.97    4.83  0. 1.0000     0.      0.00 
   2   4   8      3.71    5.29  0. 1.0000     0.      0.00 
  -2  -4  -9    386.83   21.19  0. 1.0000     0.      0.00 
   2   4   9    385.37   21.16  0. 1.0000     0.      0.00 
  -2  -4 -10      5.48    5.21  0. 1.0000     0.      0.00 
   2   4  10      4.56    4.36  0. 1.0000     0.      0.00 
  -2  -5   5    356.57   19.42  0. 1.0000     0.      0.00 
   2   5  -5    341.86   18.69  0. 1.0000     0.      0.00 
  -2  -5   4      2.12    5.75  0. 1.0000     0.      0.00 
   2   5  -4      1.74    4.75  0. 1.0000     0.      0.00 
  -2  -5   3    344.10   19.30  0. 1.0000     0.      0.00 
  -2  -5   2      4.90    5.17  0. 1.0000     0.      0.00 
   2   5  -2      4.29    5.06  0. 1.0000     0.      0.00 
  -2  -5   1     12.05    5.33  0. 1.0000     0.      0.00 
   2   5  -1     15.79    5.25  0. 1.0000     0.      0.00 
  -2  -5   0    186.27   11.62  0. 1.0000     0.      0.00 
   2   5   0    178.82   11.12  0. 1.0000     0.      0.00 
  -2  -5  -1     86.98    7.34  0. 1.0000     0.      0.00 
  -2  -5  -1     99.95    7.88  0. 1.0000     0.      0.00 
  -2  -5  -2     50.84    5.87  0. 1.0000     0.      0.00 
  -2  -5  -2     59.49    6.45  0. 1.0000     0.      0.00 
  -2  -5  -3   3036.76  158.32  0. 1.0000     0.      0.00 
  -2  -5  -3   2885.04  150.49  0. 1.0000     0.      0.00 
  -2  -5  -4    687.19   36.64  0. 1.0000     0.      0.00 
   2   5   4    688.73   36.79  0. 1.0000     0.      0.00 
  -2  -5  -5   1138.11   59.92  0. 1.0000     0.      0.00 
   2   5   5   1124.98   59.38  0. 1.0000     0.      0.00 
  -2  -5  -6    426.98   23.47  0. 1.0000     0.      0.00 
   2   5   6    437.79   24.13  0. 1.0000     0.      0.00 
  -2  -5  -7   1064.76   56.17  0. 1.0000     0.      0.00 
   2   5   7   1069.39   56.40  0. 1.0000     0.      0.00 
  -2  -5  -8    116.44    8.72  0. 1.0000     0.      0.00 
   2   5   8    129.06    8.88  0. 1.0000     0.      0.00 
  -2  -5  -9     75.67    6.79  0. 1.0000     0.      0.00 
   2   5   9     72.62    6.56  0. 1.0000     0.      0.00 
  -2  -5 -10     77.91    6.76  0. 1.0000     0.      0.00 
   2   5  10     78.87    6.22  0. 1.0000     0.      0.00 
  -2  -6   4      6.22    4.75  0. 1.0000     0.      0.00 
   2   6  -4     -1.58    4.67  0. 1.0000     0.      0.00 
  -2  -6   3    162.26   10.46  0. 1.0000     0.      0.00 
   2   6  -3    167.36   10.27  0. 1.0000     0.      0.00 
  -2  -6   2     76.09    6.76  0. 1.0000     0.      0.00 
   2   6  -2     77.83    6.95  0. 1.0000     0.      0.00 
  -2  -6   1     38.37    5.79  0. 1.0000     0.      0.00 
   2   6  -1     44.09    6.02  0. 1.0000     0.      0.00 
  -2  -6   0     18.14    5.60  0. 1.0000     0.      0.00 
   2   6   0     13.13    4.90  0. 1.0000     0.      0.00 
  -2  -6  -1    182.80   11.27  0. 1.0000     0.      0.00 
  -2  -6  -1    200.67   12.28  0. 1.0000     0.      0.00 
  -2  -6  -2   2025.67  105.90  0. 1.0000     0.      0.00 
  -2  -6  -2   2136.08  111.73  0. 1.0000     0.      0.00 
  -2  -6  -3     77.48    6.87  0. 1.0000     0.      0.00 
  -2  -6  -3     78.76    7.30  0. 1.0000     0.      0.00 
  -2  -6  -4    779.46   41.39  0. 1.0000     0.      0.00 
   2   6   4    712.28   38.03  0. 1.0000     0.      0.00 
  -2  -6  -5      3.51    5.25  0. 1.0000     0.      0.00 
   2   6   5      1.78    5.33  0. 1.0000     0.      0.00 
  -2  -6  -6    238.97   14.05  0. 1.0000     0.      0.00 
   2   6   6    249.51   14.79  0. 1.0000     0.      0.00 
  -2  -6  -7    630.05   33.74  0. 1.0000     0.      0.00 
   2   6   7    607.28   32.51  0. 1.0000     0.      0.00 
  -2  -6  -8      5.71    5.21  0. 1.0000     0.      0.00 
   2   6   8     16.60    5.60  0. 1.0000     0.      0.00 
  -2  -6  -9     -1.08    5.17  0. 1.0000     0.      0.00 
   2   6   9      4.79    5.40  0. 1.0000     0.      0.00 
  -2  -6 -10     14.48    5.17  0. 1.0000     0.      0.00 
   2   6  10     24.79    4.83  0. 1.0000     0.      0.00 
  -2  -7   2     32.70    5.56  0. 1.0000     0.      0.00 
   2   7  -2     20.27    5.10  0. 1.0000     0.      0.00 
   2   7  -1    198.09   11.93  0. 1.0000     0.      0.00 
  -2  -7   0     84.28    7.10  0. 1.0000     0.      0.00 
  -2  -7   0     77.10    7.10  0. 1.0000     0.      0.00 
  -2  -7  -1    158.71   10.39  0. 1.0000     0.      0.00 
  -2  -7  -1    186.97   11.74  0. 1.0000     0.      0.00 
  -2  -7  -2      1.58    5.40  0. 1.0000     0.      0.00 
  -2  -7  -2      3.71    5.48  0. 1.0000     0.      0.00 
  -2  -7  -3   1984.36  103.73  0. 1.0000     0.      0.00 
  -2  -7  -3   1953.86  102.27  0. 1.0000     0.      0.00 
  -2  -7  -4    258.01   14.94  0. 1.0000     0.      0.00 
  -2  -7  -4    287.42   16.52  0. 1.0000     0.      0.00 
  -2  -7  -5     39.76    5.98  0. 1.0000     0.      0.00 
   2   7   5     40.15    6.06  0. 1.0000     0.      0.00 
  -2  -7  -6     49.99    5.98  0. 1.0000     0.      0.00 
   2   7   6     30.54    5.68  0. 1.0000     0.      0.00 
  -2  -7  -7    511.53   27.72  0. 1.0000     0.      0.00 
   2   7   7    518.09   28.07  0. 1.0000     0.      0.00 
  -2  -7  -8    102.89    7.99  0. 1.0000     0.      0.00 
   2   7   8    109.68    8.34  0. 1.0000     0.      0.00 
  -2  -7  -9      1.31    5.48  0. 1.0000     0.      0.00 
   2   7   9     -6.83    4.79  0. 1.0000     0.      0.00 
   2   7  10     29.26    4.98  0. 1.0000     0.      0.00 
  -2  -8  -1    156.59   10.04  0. 1.0000     0.      0.00 
  -2  -8  -1    125.28    8.84  0. 1.0000     0.      0.00 
  -2  -8  -2    423.12   23.16  0. 1.0000     0.      0.00 
  -2  -8  -2    436.25   23.78  0. 1.0000     0.      0.00 
  -2  -8  -3     82.54    7.22  0. 1.0000     0.      0.00 
  -2  -8  -3    106.24    7.80  0. 1.0000     0.      0.00 
  -2  -8  -4    550.91   29.84  0. 1.0000     0.      0.00 
  -2  -8  -4    609.21   32.66  0. 1.0000     0.      0.00 
  -2  -8  -5     74.47    7.26  0. 1.0000     0.      0.00 
  -2  -8  -5     74.78    6.72  0. 1.0000     0.      0.00 
  -2  -8  -6     66.44    6.72  0. 1.0000     0.      0.00 
   2   8   6     91.73    7.41  0. 1.0000     0.      0.00 
  -2  -8  -7    321.71   18.11  0. 1.0000     0.      0.00 
   2   8   7    341.78   18.99  0. 1.0000     0.      0.00 
  -2  -8  -8     33.93    5.87  0. 1.0000     0.      0.00 
   2   8   8     24.17    5.33  0. 1.0000     0.      0.00 
  -2  -8  -9     80.49    6.95  0. 1.0000     0.      0.00 
   2   8   9     75.32    6.72  0. 1.0000     0.      0.00 
  -2  -9  -1    200.71   12.24  0. 1.0000     0.      0.00 
  -2  -9  -1    189.02   11.27  0. 1.0000     0.      0.00 
  -2  -9  -2      2.35    5.21  0. 1.0000     0.      0.00 
  -2  -9  -2     -1.16    5.17  0. 1.0000     0.      0.00 
  -2  -9  -3    339.62   18.88  0. 1.0000     0.      0.00 
  -2  -9  -3    325.10   17.99  0. 1.0000     0.      0.00 
  -2  -9  -4      4.98    4.98  0. 1.0000     0.      0.00 
  -2  -9  -4     -1.20    5.37  0. 1.0000     0.      0.00 
  -2  -9  -5     10.08    5.06  0. 1.0000     0.      0.00 
  -2  -9  -5      7.45    5.52  0. 1.0000     0.      0.00 
  -2  -9  -6     39.92    5.52  0. 1.0000     0.      0.00 
  -2  -9  -6     36.87    6.06  0. 1.0000     0.      0.00 
  -2  -9  -7     28.80    5.48  0. 1.0000     0.      0.00 
  -2  -9  -7     18.76    4.44  0. 1.0000     0.      0.00 
  -2  -9  -8      5.06    4.67  0. 1.0000     0.      0.00 
   2   9   8      1.35    5.06  0. 1.0000     0.      0.00 
   3  -9  -4     66.75    6.33  0. 1.0000     0.      0.00 
  -3   8   7     33.59    5.83  0. 1.0000     0.      0.00 
   3  -8  -7     37.72    5.95  0. 1.0000     0.      0.00 
   3  -8  -6    184.38   11.43  0. 1.0000     0.      0.00 
   3  -8  -6    177.05   10.69  0. 1.0000     0.      0.00 
   3  -8  -5    308.77   17.37  0. 1.0000     0.      0.00 
   3  -8  -5    344.79   18.84  0. 1.0000     0.      0.00 
   3  -8  -4    167.67   10.54  0. 1.0000     0.      0.00 
   3  -8  -4    180.75   11.04  0. 1.0000     0.      0.00 
   3  -8  -3     14.36    4.86  0. 1.0000     0.      0.00 
   3  -8  -3      9.84    5.40  0. 1.0000     0.      0.00 
   3  -8  -2    107.17    7.95  0. 1.0000     0.      0.00 
   3  -8  -2    137.17    8.76  0. 1.0000     0.      0.00 
   3  -8  -1    318.77   17.76  0. 1.0000     0.      0.00 
   3  -8  -1    329.23   18.07  0. 1.0000     0.      0.00 
   3  -8   0     13.55    4.90  0. 1.0000     0.      0.00 
   3  -8   0      3.67    4.94  0. 1.0000     0.      0.00 
  -3   7   8      8.22    5.83  0. 1.0000     0.      0.00 
   3  -7  -8      4.02    4.90  0. 1.0000     0.      0.00 
  -3   7   7     67.29    7.30  0. 1.0000     0.      0.00 
   3  -7  -7     77.14    6.95  0. 1.0000     0.      0.00 
  -3   7   6      2.01    6.37  0. 1.0000     0.      0.00 
   3  -7  -6      3.55    5.17  0. 1.0000     0.      0.00 
  -3   7   5    529.29   28.68  0. 1.0000     0.      0.00 
   3  -7  -5    660.94   35.32  0. 1.0000     0.      0.00 
   3  -7  -4    205.81   12.32  0. 1.0000     0.      0.00 
   3  -7  -4    190.10   11.43  0. 1.0000     0.      0.00 
   3  -7  -3     14.67    5.44  0. 1.0000     0.      0.00 
   3  -7  -3     16.37    4.63  0. 1.0000     0.      0.00 
   3  -7  -2      3.44    4.48  0. 1.0000     0.      0.00 
   3  -7  -2      3.09    5.10  0. 1.0000     0.      0.00 
   3  -7  -1     14.48    5.10  0. 1.0000     0.      0.00 
   3  -7  -1     20.04    4.79  0. 1.0000     0.      0.00 
   3  -7   0     40.42    5.79  0. 1.0000     0.      0.00 
   3  -7   0     36.14    5.02  0. 1.0000     0.      0.00 
   3  -7   1      1.81    4.98  0. 1.0000     0.      0.00 
   3  -7   1     -5.71    4.86  0. 1.0000     0.      0.00 
   3  -7   2     59.49    5.95  0. 1.0000     0.      0.00 
   3  -7   2     62.97    6.10  0. 1.0000     0.      0.00 
  -3   6   8     55.98    6.52  0. 1.0000     0.      0.00 
   3  -6  -8     70.38    6.91  0. 1.0000     0.      0.00 
  -3   6   7     29.26    6.02  0. 1.0000     0.      0.00 
   3  -6  -7     24.86    5.02  0. 1.0000     0.      0.00 
  -3   6   6    348.15   19.73  0. 1.0000     0.      0.00 
   3  -6  -6    376.22   20.85  0. 1.0000     0.      0.00 
  -3   6   5    441.27   24.32  0. 1.0000     0.      0.00 
   3  -6  -5    481.42   26.14  0. 1.0000     0.      0.00 
  -3   6   4    346.30   19.57  0. 1.0000     0.      0.00 
   3  -6  -4    415.79   22.70  0. 1.0000     0.      0.00 
   3  -6  -3     28.11    5.06  0. 1.0000     0.      0.00 
   3  -6  -3     21.62    5.25  0. 1.0000     0.      0.00 
   3  -6  -2    294.64   16.48  0. 1.0000     0.      0.00 
   3  -6  -2    296.26   16.68  0. 1.0000     0.      0.00 
   3  -6  -1     -2.32    4.48  0. 1.0000     0.      0.00 
   3  -6  -1      6.29    4.59  0. 1.0000     0.      0.00 
   3  -6   0     54.51    5.91  0. 1.0000     0.      0.00 
   3  -6   0     56.64    5.48  0. 1.0000     0.      0.00 
   3  -6   1    379.88   20.77  0. 1.0000     0.      0.00 
   3  -6   1    341.01   18.84  0. 1.0000     0.      0.00 
   3  -6   2     19.92    5.29  0. 1.0000     0.      0.00 
   3  -6   2     12.62    5.25  0. 1.0000     0.      0.00 
   3  -6   3    691.44   36.64  0. 1.0000     0.      0.00 
   3  -6   3    652.06   34.59  0. 1.0000     0.      0.00 
   3  -6   4      3.59    5.25  0. 1.0000     0.      0.00 
  -3   5   9    591.06   31.73  0. 1.0000     0.      0.00 
   3  -5  -9    530.45   28.53  0. 1.0000     0.      0.00 
  -3   5   8     -1.04    6.14  0. 1.0000     0.      0.00 
   3  -5  -8      5.52    5.60  0. 1.0000     0.      0.00 
  -3   5   7    485.67   26.64  0. 1.0000     0.      0.00 
   3  -5  -7    486.05   26.41  0. 1.0000     0.      0.00 
  -3   5   6     21.74    6.41  0. 1.0000     0.      0.00 
   3  -5  -6     30.15    5.68  0. 1.0000     0.      0.00 
  -3   5   5     67.60    6.72  0. 1.0000     0.      0.00 
   3  -5  -5     86.25    7.03  0. 1.0000     0.      0.00 
  -3   5   4     80.46    7.45  0. 1.0000     0.      0.00 
   3  -5  -4     92.35    6.95  0. 1.0000     0.      0.00 
  -3   5   3     92.35    7.37  0. 1.0000     0.      0.00 
   3  -5  -3     94.74    6.91  0. 1.0000     0.      0.00 
   3  -5  -2    401.12   21.97  0. 1.0000     0.      0.00 
   3  -5  -2    431.23   23.32  0. 1.0000     0.      0.00 
   3  -5  -1    116.94    8.07  0. 1.0000     0.      0.00 
   3  -5  -1    118.68    7.80  0. 1.0000     0.      0.00 
   3  -5   0     59.18    5.40  0. 1.0000     0.      0.00 
   3  -5   0     60.23    5.75  0. 1.0000     0.      0.00 
   3  -5   1    110.88    7.76  0. 1.0000     0.      0.00 
   3  -5   1    127.67    8.38  0. 1.0000     0.      0.00 
   3  -5   2    769.81   40.69  0. 1.0000     0.      0.00 
   3  -5   2    715.37   38.03  0. 1.0000     0.      0.00 
  -3   5  -3      3.71    5.40  0. 1.0000     0.      0.00 
   3  -5   3      2.93    4.90  0. 1.0000     0.      0.00 
  -3   5  -4    364.48   20.35  0. 1.0000     0.      0.00 
   3  -5   4    329.47   18.26  0. 1.0000     0.      0.00 
  -3   5  -5     53.82    7.34  0. 1.0000     0.      0.00 
   3  -5   5     64.36    6.25  0. 1.0000     0.      0.00 
  -3   4   9    102.73    7.95  0. 1.0000     0.      0.00 
   3  -4  -9     79.03    6.99  0. 1.0000     0.      0.00 
  -3   4   8    137.90    9.61  0. 1.0000     0.      0.00 
   3  -4  -8    119.14    8.38  0. 1.0000     0.      0.00 
  -3   4   7     33.12    6.56  0. 1.0000     0.      0.00 
   3  -4  -7     25.21    5.56  0. 1.0000     0.      0.00 
  -3   4   6    217.78   13.13  0. 1.0000     0.      0.00 
   3  -4  -6    187.36   11.35  0. 1.0000     0.      0.00 
  -3   4   5    358.03   20.19  0. 1.0000     0.      0.00 
   3  -4  -5    346.49   19.11  0. 1.0000     0.      0.00 
  -3   4   4     23.55    5.68  0. 1.0000     0.      0.00 
   3  -4  -4     23.01    4.59  0. 1.0000     0.      0.00 
  -3   4   3     62.66    6.25  0. 1.0000     0.      0.00 
   3  -4  -3     76.94    6.10  0. 1.0000     0.      0.00 
   3  -4  -2    703.79   37.22  0. 1.0000     0.      0.00 
   3  -4  -2    733.90   38.84  0. 1.0000     0.      0.00 
   3  -4  -1    857.06   45.17  0. 1.0000     0.      0.00 
   3  -4  -1    908.79   47.79  0. 1.0000     0.      0.00 
   3  -4   0     75.09    5.95  0. 1.0000     0.      0.00 
   3  -4   0     93.54    6.68  0. 1.0000     0.      0.00 
   3  -4   1   1053.56   55.32  0. 1.0000     0.      0.00 
   3  -4   1   1070.94   56.29  0. 1.0000     0.      0.00 
  -3   4  -2     -3.90    4.86  0. 1.0000     0.      0.00 
   3  -4   2      2.82    4.63  0. 1.0000     0.      0.00 
  -3   4  -3   3267.63  170.37  0. 1.0000     0.      0.00 
   3  -4   3   3056.45  159.33  0. 1.0000     0.      0.00 
  -3   4  -4     26.25    5.44  0. 1.0000     0.      0.00 
   3  -4   4     12.47    5.21  0. 1.0000     0.      0.00 
  -3   4  -5      3.13    5.79  0. 1.0000     0.      0.00 
   3  -4   5      4.21    5.06  0. 1.0000     0.      0.00 
  -3   4  -6     34.90    7.10  0. 1.0000     0.      0.00 
   3  -4   6     24.36    5.21  0. 1.0000     0.      0.00 
  -3   3   9    376.18   20.54  0. 1.0000     0.      0.00 
   3  -3  -9    330.82   18.18  0. 1.0000     0.      0.00 
  -3   3   8     27.29    4.94  0. 1.0000     0.      0.00 
   3  -3  -8     27.91    5.37  0. 1.0000     0.      0.00 
  -3   3   7     85.71    7.06  0. 1.0000     0.      0.00 
   3  -3  -7     89.45    7.37  0. 1.0000     0.      0.00 
  -3   3   6     48.41    5.48  0. 1.0000     0.      0.00 
   3  -3  -6     50.27    5.71  0. 1.0000     0.      0.00 
  -3   3   5     54.82    6.45  0. 1.0000     0.      0.00 
   3  -3  -5     55.98    5.87  0. 1.0000     0.      0.00 
  -3   3   4    375.48   20.69  0. 1.0000     0.      0.00 
   3  -3  -4    349.35   19.19  0. 1.0000     0.      0.00 
  -3   3   3    172.11   10.62  0. 1.0000     0.      0.00 
   3  -3  -3    162.22    9.84  0. 1.0000     0.      0.00 
  -3   3   2   1003.37   52.85  0. 1.0000     0.      0.00 
   3  -3  -2   1045.84   54.86  0. 1.0000     0.      0.00 
   3  -3  -1    886.78   46.67  0. 1.0000     0.      0.00 
   3  -3  -1    906.86   47.64  0. 1.0000     0.      0.00 
   3  -3   0   1947.68  101.69  0. 1.0000     0.      0.00 
   3  -3   0   1999.41  104.31  0. 1.0000     0.      0.00 
   3  -3   1    343.98   18.69  0. 1.0000     0.      0.00 
   3  -3   1    365.87   19.88  0. 1.0000     0.      0.00 
  -3   3  -2    903.77   47.68  0. 1.0000     0.      0.00 
   3  -3   2    875.20   46.17  0. 1.0000     0.      0.00 
  -3   3  -3      5.17    4.44  0. 1.0000     0.      0.00 
   3  -3   3     10.00    4.86  0. 1.0000     0.      0.00 
  -3   3  -4     24.17    5.60  0. 1.0000     0.      0.00 
   3  -3   4     15.91    4.90  0. 1.0000     0.      0.00 
  -3   3  -5     52.08    6.06  0. 1.0000     0.      0.00 
   3  -3   5     54.78    5.91  0. 1.0000     0.      0.00 
  -3   3  -6     -0.08    5.29  0. 1.0000     0.      0.00 
   3  -3   6      1.93    4.75  0. 1.0000     0.      0.00 
  -3   3  -7     20.11    6.29  0. 1.0000     0.      0.00 
   3  -3   7     12.16    4.67  0. 1.0000     0.      0.00 
  -3   2   9     63.97    6.25  0. 1.0000     0.      0.00 
   3  -2  -9     53.16    6.10  0. 1.0000     0.      0.00 
  -3   2   8   1316.47   69.11  0. 1.0000     0.      0.00 
   3  -2  -8   1238.49   65.09  0. 1.0000     0.      0.00 
  -3   2   7     18.38    4.71  0. 1.0000     0.      0.00 
   3  -2  -7     22.70    5.37  0. 1.0000     0.      0.00 
  -3   2   6    147.78    9.77  0. 1.0000     0.      0.00 
   3  -2  -6    135.89    9.03  0. 1.0000     0.      0.00 
  -3   2   5     13.32    4.86  0. 1.0000     0.      0.00 
   3  -2  -5      7.18    4.56  0. 1.0000     0.      0.00 
  -3   2   4   1382.49   72.54  0. 1.0000     0.      0.00 
   3  -2  -4   1480.16   77.52  0. 1.0000     0.      0.00 
  -3   2   3     27.87    5.29  0. 1.0000     0.      0.00 
   3  -2  -3     34.75    4.40  0. 1.0000     0.      0.00 
  -3   2   2    200.52   11.62  0. 1.0000     0.      0.00 
   3  -2  -2    207.89   11.74  0. 1.0000     0.      0.00 
  -3   2   1   1965.05  102.50  0. 1.0000     0.      0.00 
   3  -2  -1   2001.34  104.35  0. 1.0000     0.      0.00 
   3  -2   0    554.00   29.26  0. 1.0000     0.      0.00 
   3  -2   0    541.26   28.61  0. 1.0000     0.      0.00 
   3  -2   1   2043.43  106.55  0. 1.0000     0.      0.00 
   3  -2   1   2019.49  105.32  0. 1.0000     0.      0.00 
  -3   2  -2     29.88    3.98  0. 1.0000     0.      0.00 
   3  -2   2     31.00    4.09  0. 1.0000     0.      0.00 
  -3   2  -3   3521.66  183.50  0. 1.0000     0.      0.00 
   3  -2   3   3614.31  188.28  0. 1.0000     0.      0.00 
  -3   2  -4     16.25    4.98  0. 1.0000     0.      0.00 
   3  -2   4     12.66    4.71  0. 1.0000     0.      0.00 
  -3   2  -5     78.72    7.03  0. 1.0000     0.      0.00 
   3  -2   5     83.43    6.91  0. 1.0000     0.      0.00 
  -3   2  -6      1.93    5.44  0. 1.0000     0.      0.00 
   3  -2   6      6.49    4.40  0. 1.0000     0.      0.00 
  -3   2  -7     12.28    5.37  0. 1.0000     0.      0.00 
   3  -2   7      7.80    4.52  0. 1.0000     0.      0.00 
  -3   1   8     81.69    6.76  0. 1.0000     0.      0.00 
   3  -1  -8     75.17    6.76  0. 1.0000     0.      0.00 
  -3   1   7    469.45   25.52  0. 1.0000     0.      0.00 
   3  -1  -7    469.45   25.52  0. 1.0000     0.      0.00 
  -3   1   6     86.94    7.10  0. 1.0000     0.      0.00 
   3  -1  -6     76.29    6.60  0. 1.0000     0.      0.00 
  -3   1   5      1.66    4.05  0. 1.0000     0.      0.00 
   3  -1  -5     -1.35    4.59  0. 1.0000     0.      0.00 
  -3   1   4   1398.32   73.31  0. 1.0000     0.      0.00 
   3  -1  -4   1409.90   73.93  0. 1.0000     0.      0.00 
  -3   1   3     56.13    5.25  0. 1.0000     0.      0.00 
   3  -1  -3     63.08    5.52  0. 1.0000     0.      0.00 
  -3   1   2   1138.88   59.65  0. 1.0000     0.      0.00 
   3  -1  -2   1198.72   62.70  0. 1.0000     0.      0.00 
  -3   1   1    196.78   10.93  0. 1.0000     0.      0.00 
   3  -1  -1    202.88   11.08  0. 1.0000     0.      0.00 
   3  -1   1    398.03   21.04  0. 1.0000     0.      0.00 
   3  -1   1    395.71   20.96  0. 1.0000     0.      0.00 
  -3   1  -2     -3.20    3.13  0. 1.0000     0.      0.00 
   3  -1   2     -2.51    2.63  0. 1.0000     0.      0.00 
  -3   1  -3     10.73    3.59  0. 1.0000     0.      0.00 
   3  -1   3      5.52    3.86  0. 1.0000     0.      0.00 
  -3   1  -4     54.20    5.13  0. 1.0000     0.      0.00 
   3  -1   4     67.83    5.98  0. 1.0000     0.      0.00 
  -3   1  -5      4.67    4.83  0. 1.0000     0.      0.00 
   3  -1   5      4.67    4.13  0. 1.0000     0.      0.00 
  -3   1  -6    593.76   31.81  0. 1.0000     0.      0.00 
   3  -1   6    637.00   33.93  0. 1.0000     0.      0.00 
  -3   1  -7     59.69    6.18  0. 1.0000     0.      0.00 
   3  -1   7     78.29    6.29  0. 1.0000     0.      0.00 
  -3   1  -8    315.57   17.72  0. 1.0000     0.      0.00 
   3  -1   8    272.98   15.21  0. 1.0000     0.      0.00 
  -3   0   8   1211.08   63.55  0. 1.0000     0.      0.00 
   3   0  -8   1242.35   65.21  0. 1.0000     0.      0.00 
  -3   0   7    146.66    9.61  0. 1.0000     0.      0.00 
   3   0  -7    137.05    8.92  0. 1.0000     0.      0.00 
  -3   0   6    285.88   16.10  0. 1.0000     0.      0.00 
   3   0  -6    289.74   16.29  0. 1.0000     0.      0.00 
  -3   0   5    181.68   10.89  0. 1.0000     0.      0.00 
   3   0  -5    193.92   11.70  0. 1.0000     0.      0.00 
  -3   0   4   1118.42   58.84  0. 1.0000     0.      0.00 
   3   0  -4   1148.92   60.42  0. 1.0000     0.      0.00 
  -3   0   3    901.45   47.49  0. 1.0000     0.      0.00 
   3   0  -3    992.56   52.23  0. 1.0000     0.      0.00 
  -3   0   2    533.15   28.30  0. 1.0000     0.      0.00 
   3   0  -2    513.08   27.33  0. 1.0000     0.      0.00 
  -3   0   1    499.95   26.45  0. 1.0000     0.      0.00 
   3   0  -1    299.47   16.06  0. 1.0000     0.      0.00 
  -3   0   0    865.16   45.48  0. 1.0000     0.      0.00 
   3   0   0    663.25   34.90  0. 1.0000     0.      0.00 
  -3   0  -2    152.57    8.42  0. 1.0000     0.      0.00 
   3   0   2    162.96    9.00  0. 1.0000     0.      0.00 
  -3   0  -3     96.40    6.37  0. 1.0000     0.      0.00 
   3   0   3     99.64    6.41  0. 1.0000     0.      0.00 
  -3   0  -4      3.40    3.82  0. 1.0000     0.      0.00 
   3   0   4      3.67    3.67  0. 1.0000     0.      0.00 
  -3   0  -5     92.31    7.06  0. 1.0000     0.      0.00 
   3   0   5     83.74    6.37  0. 1.0000     0.      0.00 
  -3   0  -6    292.13   16.48  0. 1.0000     0.      0.00 
   3   0   6    302.25   16.83  0. 1.0000     0.      0.00 
  -3   0  -7    525.43   28.30  0. 1.0000     0.      0.00 
   3   0   7    516.94   27.72  0. 1.0000     0.      0.00 
  -3   0  -8    119.25    8.57  0. 1.0000     0.      0.00 
   3   0   8    120.49    8.07  0. 1.0000     0.      0.00 
  -3   0  -9      8.38    5.75  0. 1.0000     0.      0.00 
   3   0   9      7.88    4.09  0. 1.0000     0.      0.00 
  -3  -1   7    668.27   35.52  0. 1.0000     0.      0.00 
   3   1  -7    750.50   39.92  0. 1.0000     0.      0.00 
  -3  -1   6    110.57    8.15  0. 1.0000     0.      0.00 
   3   1  -6     94.51    7.80  0. 1.0000     0.      0.00 
  -3  -1   5    167.36   10.27  0. 1.0000     0.      0.00 
   3   1  -5    157.78   10.11  0. 1.0000     0.      0.00 
  -3  -1   4    116.13    8.26  0. 1.0000     0.      0.00 
   3   1  -4    100.99    7.61  0. 1.0000     0.      0.00 
  -3  -1   3     25.36    4.59  0. 1.0000     0.      0.00 
   3   1  -3     20.92    4.90  0. 1.0000     0.      0.00 
  -3  -1   2   1624.93   84.93  0. 1.0000     0.      0.00 
   3   1  -2   1500.24   78.49  0. 1.0000     0.      0.00 
  -3  -1   1    413.86   22.16  0. 1.0000     0.      0.00 
   3   1  -1    404.59   21.66  0. 1.0000     0.      0.00 
  -3  -1   0   1000.29   52.27  0. 1.0000     0.      0.00 
   3   1   0   1006.46   52.58  0. 1.0000     0.      0.00 
  -3  -1  -2    488.75   25.71  0. 1.0000     0.      0.00 
   3   1   2    493.77   25.98  0. 1.0000     0.      0.00 
  -3  -1  -3      3.86    2.74  0. 1.0000     0.      0.00 
   3   1   3      0.73    2.97  0. 1.0000     0.      0.00 
  -3  -1  -4    230.71   12.97  0. 1.0000     0.      0.00 
   3   1   4    255.80   14.21  0. 1.0000     0.      0.00 
  -3  -1  -5      3.94    3.98  0. 1.0000     0.      0.00 
   3   1   5      2.82    3.98  0. 1.0000     0.      0.00 
  -3  -1  -6   1253.16   65.82  0. 1.0000     0.      0.00 
   3   1   6   1413.37   74.09  0. 1.0000     0.      0.00 
  -3  -1  -7    688.73   36.71  0. 1.0000     0.      0.00 
   3   1   7    699.93   37.14  0. 1.0000     0.      0.00 
  -3  -1  -8    307.73   17.33  0. 1.0000     0.      0.00 
   3   1   8    300.24   16.64  0. 1.0000     0.      0.00 
  -3  -1  -9     12.62    5.52  0. 1.0000     0.      0.00 
   3   1   9     10.89    4.44  0. 1.0000     0.      0.00 
  -3  -2   7     91.54    6.64  0. 1.0000     0.      0.00 
   3   2  -7    107.79    8.07  0. 1.0000     0.      0.00 
  -3  -2   6    252.18   14.55  0. 1.0000     0.      0.00 
   3   2  -6    245.77   14.44  0. 1.0000     0.      0.00 
  -3  -2   5    281.05   16.02  0. 1.0000     0.      0.00 
   3   2  -5    303.06   17.41  0. 1.0000     0.      0.00 
  -3  -2   4      7.88    5.17  0. 1.0000     0.      0.00 
   3   2  -4      5.06    5.17  0. 1.0000     0.      0.00 
  -3  -2   3      5.33    4.90  0. 1.0000     0.      0.00 
   3   2  -3      0.00    4.94  0. 1.0000     0.      0.00 
  -3  -2   2    122.03    8.18  0. 1.0000     0.      0.00 
   3   2  -2    109.41    7.80  0. 1.0000     0.      0.00 
  -3  -2   1   2512.88  131.03  0. 1.0000     0.      0.00 
   3   2  -1   2438.37  127.17  0. 1.0000     0.      0.00 
  -3  -2   0     66.40    5.29  0. 1.0000     0.      0.00 
   3   2   0     65.13    5.29  0. 1.0000     0.      0.00 
  -3  -2  -1   3278.82  170.64  0. 1.0000     0.      0.00 
  -3  -2  -1   3254.11  169.37  0. 1.0000     0.      0.00 
  -3  -2  -2     92.15    5.98  0. 1.0000     0.      0.00 
   3   2   2     84.51    5.64  0. 1.0000     0.      0.00 
  -3  -2  -3   2913.61  151.72  0. 1.0000     0.      0.00 
   3   2   3   2703.20  140.84  0. 1.0000     0.      0.00 
  -3  -2  -4    108.44    7.26  0. 1.0000     0.      0.00 
   3   2   4    104.28    7.10  0. 1.0000     0.      0.00 
  -3  -2  -5     92.42    6.72  0. 1.0000     0.      0.00 
   3   2   5    113.77    7.41  0. 1.0000     0.      0.00 
  -3  -2  -6    203.61   11.97  0. 1.0000     0.      0.00 
   3   2   6    202.37   11.85  0. 1.0000     0.      0.00 
  -3  -2  -7   1369.75   71.88  0. 1.0000     0.      0.00 
   3   2   7   1408.35   73.82  0. 1.0000     0.      0.00 
  -3  -2  -8     66.33    6.52  0. 1.0000     0.      0.00 
   3   2   8     67.41    5.87  0. 1.0000     0.      0.00 
  -3  -2  -9     95.94    7.72  0. 1.0000     0.      0.00 
   3   2   9     97.94    6.79  0. 1.0000     0.      0.00 
   3   2  10   1185.21   62.00  0. 1.0000     0.      0.00 
  -3  -3   6    143.96    9.27  0. 1.0000     0.      0.00 
   3   3  -6    149.41    9.88  0. 1.0000     0.      0.00 
  -3  -3   5    250.52   14.63  0. 1.0000     0.      0.00 
   3   3  -5    247.97   14.55  0. 1.0000     0.      0.00 
  -3  -3   4    345.99   19.42  0. 1.0000     0.      0.00 
   3   3  -4    335.64   18.88  0. 1.0000     0.      0.00 
  -3  -3   3    270.24   15.56  0. 1.0000     0.      0.00 
   3   3  -3    303.10   17.14  0. 1.0000     0.      0.00 
  -3  -3   2   1550.04   81.27  0. 1.0000     0.      0.00 
   3   3  -2   1740.37   91.15  0. 1.0000     0.      0.00 
  -3  -3   1    746.64   39.57  0. 1.0000     0.      0.00 
   3   3  -1    795.29   42.24  0. 1.0000     0.      0.00 
  -3  -3   0   1374.77   72.00  0. 1.0000     0.      0.00 
   3   3   0   1373.22   71.92  0. 1.0000     0.      0.00 
  -3  -3  -1    563.26   30.00  0. 1.0000     0.      0.00 
  -3  -3  -1    594.92   31.62  0. 1.0000     0.      0.00 
  -3  -3  -2    105.16    7.06  0. 1.0000     0.      0.00 
  -3  -3  -2     93.66    6.68  0. 1.0000     0.      0.00 
  -3  -3  -3     16.33    4.05  0. 1.0000     0.      0.00 
   3   3   3     16.64    4.29  0. 1.0000     0.      0.00 
  -3  -3  -4   1803.68   94.20  0. 1.0000     0.      0.00 
   3   3   4   1709.87   89.41  0. 1.0000     0.      0.00 
  -3  -3  -5      1.43    4.29  0. 1.0000     0.      0.00 
   3   3   5      4.05    4.29  0. 1.0000     0.      0.00 
  -3  -3  -6    354.25   19.69  0. 1.0000     0.      0.00 
   3   3   6    318.89   17.76  0. 1.0000     0.      0.00 
  -3  -3  -7    706.11   37.56  0. 1.0000     0.      0.00 
   3   3   7    737.76   39.19  0. 1.0000     0.      0.00 
  -3  -3  -8    149.21    9.77  0. 1.0000     0.      0.00 
   3   3   8    153.50    9.61  0. 1.0000     0.      0.00 
  -3  -3  -9    136.86    9.27  0. 1.0000     0.      0.00 
   3   3   9    131.53    8.34  0. 1.0000     0.      0.00 
  -3  -3 -10    335.37   18.80  0. 1.0000     0.      0.00 
   3   3  10    343.02   18.57  0. 1.0000     0.      0.00 
  -3  -4   5    120.22    8.61  0. 1.0000     0.      0.00 
   3   4  -5    129.68    8.69  0. 1.0000     0.      0.00 
  -3  -4   4    414.24   22.85  0. 1.0000     0.      0.00 
   3   4  -4    450.15   24.63  0. 1.0000     0.      0.00 
  -3  -4   3    688.35   36.79  0. 1.0000     0.      0.00 
   3   4  -3    722.32   38.53  0. 1.0000     0.      0.00 
  -3  -4   2     25.21    5.13  0. 1.0000     0.      0.00 
   3   4  -2     24.05    5.17  0. 1.0000     0.      0.00 
  -3  -4   1    901.84   47.76  0. 1.0000     0.      0.00 
   3   4  -1    858.60   45.48  0. 1.0000     0.      0.00 
  -3  -4   0    155.16   10.00  0. 1.0000     0.      0.00 
   3   4   0    153.11    9.81  0. 1.0000     0.      0.00 
  -3  -4  -1   4663.63  242.72  0. 1.0000     0.      0.00 
  -3  -4  -1   4875.96  253.76  0. 1.0000     0.      0.00 
  -3  -4  -2    224.03   13.09  0. 1.0000     0.      0.00 
  -3  -4  -2    250.90   14.32  0. 1.0000     0.      0.00 
  -3  -4  -3   1827.62   95.51  0. 1.0000     0.      0.00 
   3   4   3   1258.95   66.09  0. 1.0000     0.      0.00 
  -3  -4  -4    206.20   12.01  0. 1.0000     0.      0.00 
   3   4   4    190.56   11.54  0. 1.0000     0.      0.00 
  -3  -4  -5    253.68   14.52  0. 1.0000     0.      0.00 
   3   4   5    252.18   14.55  0. 1.0000     0.      0.00 
  -3  -4  -6     15.48    4.71  0. 1.0000     0.      0.00 
   3   4   6     11.62    4.48  0. 1.0000     0.      0.00 
  -3  -4  -7    581.41   31.35  0. 1.0000     0.      0.00 
   3   4   7    554.77   29.88  0. 1.0000     0.      0.00 
  -3  -4  -8     24.09    5.25  0. 1.0000     0.      0.00 
   3   4   8     18.30    5.40  0. 1.0000     0.      0.00 
  -3  -4  -9    144.50    9.50  0. 1.0000     0.      0.00 
   3   4   9    150.49    9.61  0. 1.0000     0.      0.00 
  -3  -4 -10    161.41   10.46  0. 1.0000     0.      0.00 
   3   4  10    203.18   11.85  0. 1.0000     0.      0.00 
  -3  -5   5     46.87    5.87  0. 1.0000     0.      0.00 
  -3  -5   4    334.48   18.76  0. 1.0000     0.      0.00 
   3   5  -4    374.71   20.77  0. 1.0000     0.      0.00 
  -3  -5   3    458.64   25.06  0. 1.0000     0.      0.00 
   3   5  -3    381.62   21.08  0. 1.0000     0.      0.00 
  -3  -5   2   1084.06   57.21  0. 1.0000     0.      0.00 
   3   5  -2    938.13   49.61  0. 1.0000     0.      0.00 
  -3  -5   1    286.54   16.56  0. 1.0000     0.      0.00 
   3   5  -1    294.87   16.72  0. 1.0000     0.      0.00 
  -3  -5   0    773.28   41.15  0. 1.0000     0.      0.00 
   3   5   0    850.49   45.17  0. 1.0000     0.      0.00 
  -3  -5  -1    142.96    9.46  0. 1.0000     0.      0.00 
  -3  -5  -1    133.08    9.15  0. 1.0000     0.      0.00 
  -3  -5  -2    736.99   39.15  0. 1.0000     0.      0.00 
  -3  -5  -2    838.91   44.47  0. 1.0000     0.      0.00 
  -3  -5  -3     19.19    4.86  0. 1.0000     0.      0.00 
  -3  -5  -3     19.77    5.13  0. 1.0000     0.      0.00 
  -3  -5  -4    398.03   21.85  0. 1.0000     0.      0.00 
   3   5   4    370.54   20.54  0. 1.0000     0.      0.00 
  -3  -5  -5     72.50    6.56  0. 1.0000     0.      0.00 
   3   5   5     70.69    6.68  0. 1.0000     0.      0.00 
  -3  -5  -6     68.14    6.76  0. 1.0000     0.      0.00 
   3   5   6     75.71    6.91  0. 1.0000     0.      0.00 
  -3  -5  -7     61.96    6.91  0. 1.0000     0.      0.00 
   3   5   7     64.97    6.25  0. 1.0000     0.      0.00 
  -3  -5  -8    394.56   21.77  0. 1.0000     0.      0.00 
   3   5   8    397.64   21.89  0. 1.0000     0.      0.00 
  -3  -5  -9     69.99    6.68  0. 1.0000     0.      0.00 
   3   5   9     96.82    7.41  0. 1.0000     0.      0.00 
  -3  -5 -10     37.18    5.87  0. 1.0000     0.      0.00 
   3   5  10     54.20    5.68  0. 1.0000     0.      0.00 
  -3  -6   3    469.07   25.52  0. 1.0000     0.      0.00 
   3   6  -3    403.43   22.08  0. 1.0000     0.      0.00 
  -3  -6   2     21.89    5.87  0. 1.0000     0.      0.00 
   3   6  -2     23.24    5.56  0. 1.0000     0.      0.00 
  -3  -6   1      3.40    5.79  0. 1.0000     0.      0.00 
   3   6  -1     -5.98    5.17  0. 1.0000     0.      0.00 
  -3  -6   0      6.76    5.56  0. 1.0000     0.      0.00 
   3   6   0      7.57    5.02  0. 1.0000     0.      0.00 
  -3  -6  -1   1891.70   98.99  0. 1.0000     0.      0.00 
  -3  -6  -1   1895.56   99.14  0. 1.0000     0.      0.00 
  -3  -6  -2     38.88    5.64  0. 1.0000     0.      0.00 
  -3  -6  -2     30.88    5.75  0. 1.0000     0.      0.00 
  -3  -6  -3    281.79   16.21  0. 1.0000     0.      0.00 
  -3  -6  -3    298.08   17.14  0. 1.0000     0.      0.00 
  -3  -6  -4     87.67    7.26  0. 1.0000     0.      0.00 
  -3  -6  -4     82.89    7.34  0. 1.0000     0.      0.00 
  -3  -6  -5    190.56   11.85  0. 1.0000     0.      0.00 
   3   6   5    209.59   12.74  0. 1.0000     0.      0.00 
  -3  -6  -6     97.75    7.57  0. 1.0000     0.      0.00 
   3   6   6     92.15    7.45  0. 1.0000     0.      0.00 
  -3  -6  -7     -3.71    4.98  0. 1.0000     0.      0.00 
   3   6   7      0.73    5.06  0. 1.0000     0.      0.00 
  -3  -6  -8    145.89    9.69  0. 1.0000     0.      0.00 
   3   6   8    129.18    8.80  0. 1.0000     0.      0.00 
  -3  -6  -9    108.91    8.22  0. 1.0000     0.      0.00 
   3   6   9    115.70    8.18  0. 1.0000     0.      0.00 
  -3  -6 -10      2.55    5.21  0. 1.0000     0.      0.00 
   3   6  10     -1.00    4.25  0. 1.0000     0.      0.00 
  -3  -7   2    295.41   16.52  0. 1.0000     0.      0.00 
   3   7  -2    285.49   16.21  0. 1.0000     0.      0.00 
  -3  -7   1     26.45    5.68  0. 1.0000     0.      0.00 
   3   7  -1     18.34    5.52  0. 1.0000     0.      0.00 
  -3  -7   0      2.93    6.18  0. 1.0000     0.      0.00 
  -3  -7   0      2.16    5.25  0. 1.0000     0.      0.00 
  -3  -7  -1     11.04    5.37  0. 1.0000     0.      0.00 
  -3  -7  -1     17.22    5.83  0. 1.0000     0.      0.00 
  -3  -7  -2    387.61   21.54  0. 1.0000     0.      0.00 
  -3  -7  -2    341.32   19.11  0. 1.0000     0.      0.00 
  -3  -7  -3     49.57    6.29  0. 1.0000     0.      0.00 
  -3  -7  -3     38.68    5.98  0. 1.0000     0.      0.00 
  -3  -7  -4    408.45   22.58  0. 1.0000     0.      0.00 
  -3  -7  -4    370.00   20.62  0. 1.0000     0.      0.00 
  -3  -7  -5    244.88   14.55  0. 1.0000     0.      0.00 
  -3  -7  -5    228.66   13.78  0. 1.0000     0.      0.00 
  -3  -7  -6    206.58   12.51  0. 1.0000     0.      0.00 
   3   7   6    191.18   11.66  0. 1.0000     0.      0.00 
  -3  -7  -7     25.17    5.91  0. 1.0000     0.      0.00 
   3   7   7     32.31    5.37  0. 1.0000     0.      0.00 
  -3  -7  -8    781.00   41.46  0. 1.0000     0.      0.00 
   3   7   8    681.01   36.25  0. 1.0000     0.      0.00 
  -3  -7  -9     -1.27    5.95  0. 1.0000     0.      0.00 
   3   7   9      1.54    4.86  0. 1.0000     0.      0.00 
  -3  -7 -10     13.86    6.22  0. 1.0000     0.      0.00 
   3   7  10     13.86    4.63  0. 1.0000     0.      0.00 
  -3  -8   1    182.03   11.20  0. 1.0000     0.      0.00 
  -3  -8   1    149.14    9.57  0. 1.0000     0.      0.00 
  -3  -8   0     35.90    5.75  0. 1.0000     0.      0.00 
  -3  -8   0     49.11    6.41  0. 1.0000     0.      0.00 
  -3  -8  -1    508.06   27.41  0. 1.0000     0.      0.00 
  -3  -8  -1    575.23   30.96  0. 1.0000     0.      0.00 
  -3  -8  -2     78.14    7.45  0. 1.0000     0.      0.00 
  -3  -8  -2     59.41    6.33  0. 1.0000     0.      0.00 
  -3  -8  -3    488.75   26.75  0. 1.0000     0.      0.00 
  -3  -8  -3    502.65   27.18  0. 1.0000     0.      0.00 
  -3  -8  -4     41.54    5.75  0. 1.0000     0.      0.00 
  -3  -8  -4     33.55    6.29  0. 1.0000     0.      0.00 
  -3  -8  -5     90.42    7.80  0. 1.0000     0.      0.00 
  -3  -8  -5     94.47    7.80  0. 1.0000     0.      0.00 
  -3  -8  -7     16.76    5.79  0. 1.0000     0.      0.00 
   3   8   7     18.34    5.68  0. 1.0000     0.      0.00 
  -3  -8  -8    325.95   18.34  0. 1.0000     0.      0.00 
   3   8   8    309.74   17.37  0. 1.0000     0.      0.00 
  -3  -8  -9     40.00    6.18  0. 1.0000     0.      0.00 
   3   8   9     48.88    5.56  0. 1.0000     0.      0.00 
  -3  -9  -1     29.80    5.37  0. 1.0000     0.      0.00 
  -3  -9  -1     19.42    4.83  0. 1.0000     0.      0.00 
  -3  -9  -2     40.69    6.06  0. 1.0000     0.      0.00 
  -3  -9  -2     33.36    5.37  0. 1.0000     0.      0.00 
  -3  -9  -3      0.00    5.17  0. 1.0000     0.      0.00 
  -3  -9  -3      5.60    5.10  0. 1.0000     0.      0.00 
  -3  -9  -5    100.26    7.88  0. 1.0000     0.      0.00 
  -3  -9  -5    130.57    9.23  0. 1.0000     0.      0.00 
  -3  -9  -6     23.94    6.10  0. 1.0000     0.      0.00 
  -3  -9  -6     22.04    5.83  0. 1.0000     0.      0.00 
  -3  -9  -7     -6.60    5.56  0. 1.0000     0.      0.00 
  -3  -9  -7      7.61    5.21  0. 1.0000     0.      0.00 
  -3  -9  -8    425.44   23.16  0. 1.0000     0.      0.00 
   3   9   8    433.93   23.43  0. 1.0000     0.      0.00 
  -3 -10  -5     17.30    5.79  0. 1.0000     0.      0.00 
  -3 -10  -5      8.92    5.02  0. 1.0000     0.      0.00 
   4  -8  -5     83.39    6.56  0. 1.0000     0.      0.00 
   4  -8  -5     74.51    6.37  0. 1.0000     0.      0.00 
   4  -8  -4      1.20    4.90  0. 1.0000     0.      0.00 
   4  -8  -4      4.32    4.63  0. 1.0000     0.      0.00 
   4  -8  -3    124.08    8.18  0. 1.0000     0.      0.00 
   4  -8  -3    130.68    8.42  0. 1.0000     0.      0.00 
   4  -8  -2    543.96   28.99  0. 1.0000     0.      0.00 
   4  -8  -2    504.97   27.02  0. 1.0000     0.      0.00 
   4  -8  -1     21.35    5.13  0. 1.0000     0.      0.00 
   4  -8  -1     18.53    5.44  0. 1.0000     0.      0.00 
  -4   7   7      7.95    5.87  0. 1.0000     0.      0.00 
   4  -7  -7      2.05    5.13  0. 1.0000     0.      0.00 
  -4   7   6     47.99    6.87  0. 1.0000     0.      0.00 
   4  -7  -6     66.40    6.64  0. 1.0000     0.      0.00 
   4  -7  -5     37.18    5.68  0. 1.0000     0.      0.00 
   4  -7  -5     39.84    5.17  0. 1.0000     0.      0.00 
   4  -7  -4    250.40   14.36  0. 1.0000     0.      0.00 
   4  -7  -4    266.88   15.13  0. 1.0000     0.      0.00 
   4  -7  -3    557.09   29.84  0. 1.0000     0.      0.00 
   4  -7  -3    610.75   32.47  0. 1.0000     0.      0.00 
   4  -7  -2    582.95   31.16  0. 1.0000     0.      0.00 
   4  -7  -2    529.29   28.38  0. 1.0000     0.      0.00 
   4  -7  -1     72.35    6.41  0. 1.0000     0.      0.00 
   4  -7  -1     66.60    5.98  0. 1.0000     0.      0.00 
   4  -7   0     81.42    6.56  0. 1.0000     0.      0.00 
   4  -7   0     72.58    6.25  0. 1.0000     0.      0.00 
   4  -7   1     26.48    5.33  0. 1.0000     0.      0.00 
   4  -7   1     25.87    5.13  0. 1.0000     0.      0.00 
   4  -7   2     19.46    6.02  0. 1.0000     0.      0.00 
   4  -7   2     18.22    5.95  0. 1.0000     0.      0.00 
  -4   6   8      1.51    5.91  0. 1.0000     0.      0.00 
   4  -6  -8     -1.16    5.25  0. 1.0000     0.      0.00 
  -4   6   7     14.90    5.64  0. 1.0000     0.      0.00 
   4  -6  -7     18.72    5.48  0. 1.0000     0.      0.00 
  -4   6   6      2.35    6.37  0. 1.0000     0.      0.00 
   4  -6  -6     16.33    5.56  0. 1.0000     0.      0.00 
  -4   6   5    229.01   13.98  0. 1.0000     0.      0.00 
   4  -6  -5    266.61   15.25  0. 1.0000     0.      0.00 
   4  -6  -4    219.71   12.82  0. 1.0000     0.      0.00 
   4  -6  -4    211.68   12.59  0. 1.0000     0.      0.00 
   4  -6  -3   1019.20   53.62  0. 1.0000     0.      0.00 
   4  -6  -3   1031.56   54.24  0. 1.0000     0.      0.00 
   4  -6  -2    290.20   16.25  0. 1.0000     0.      0.00 
   4  -6  -2    291.63   16.25  0. 1.0000     0.      0.00 
   4  -6  -1      0.85    4.48  0. 1.0000     0.      0.00 
   4  -6  -1      6.25    4.59  0. 1.0000     0.      0.00 
   4  -6   0    353.56   19.46  0. 1.0000     0.      0.00 
   4  -6   0    379.92   20.85  0. 1.0000     0.      0.00 
   4  -6   1      1.85    4.67  0. 1.0000     0.      0.00 
   4  -6   1     -1.08    5.06  0. 1.0000     0.      0.00 
   4  -6   2     52.50    5.56  0. 1.0000     0.      0.00 
   4  -6   2     49.38    5.71  0. 1.0000     0.      0.00 
   4  -6   3      6.68    5.13  0. 1.0000     0.      0.00 
   4  -6   3      5.64    5.02  0. 1.0000     0.      0.00 
  -4   5   8    305.61   17.53  0. 1.0000     0.      0.00 
   4  -5  -8    296.19   16.60  0. 1.0000     0.      0.00 
  -4   5   7      3.55    6.06  0. 1.0000     0.      0.00 
   4  -5  -7     -2.08    5.13  0. 1.0000     0.      0.00 
  -4   5   6     87.40    8.07  0. 1.0000     0.      0.00 
   4  -5  -6     75.86    6.76  0. 1.0000     0.      0.00 
  -4   5   5     32.85    6.45  0. 1.0000     0.      0.00 
   4  -5  -5     39.07    5.52  0. 1.0000     0.      0.00 
  -4   5   4    606.50   32.58  0. 1.0000     0.      0.00 
   4  -5  -4    643.95   34.24  0. 1.0000     0.      0.00 
   4  -5  -3   1604.47   83.89  0. 1.0000     0.      0.00 
   4  -5  -3   1881.28   98.33  0. 1.0000     0.      0.00 
   4  -5  -2    413.09   22.20  0. 1.0000     0.      0.00 
   4  -5  -2    435.09   23.63  0. 1.0000     0.      0.00 
   4  -5  -1     61.07    5.37  0. 1.0000     0.      0.00 
   4  -5  -1     55.67    5.79  0. 1.0000     0.      0.00 
   4  -5   0    129.79    8.26  0. 1.0000     0.      0.00 
   4  -5   0    132.11    8.34  0. 1.0000     0.      0.00 
   4  -5   1    275.73   15.48  0. 1.0000     0.      0.00 
   4  -5   1    267.97   15.13  0. 1.0000     0.      0.00 
   4  -5   2     30.04    5.33  0. 1.0000     0.      0.00 
   4  -5   2     30.54    5.37  0. 1.0000     0.      0.00 
   4  -5   3    147.36    9.42  0. 1.0000     0.      0.00 
   4  -5   3    160.83   10.15  0. 1.0000     0.      0.00 
   4  -5   4     15.06    5.21  0. 1.0000     0.      0.00 
   4  -5   4      8.61    5.10  0. 1.0000     0.      0.00 
  -4   4   8     23.20    5.87  0. 1.0000     0.      0.00 
   4  -4  -8     20.69    5.13  0. 1.0000     0.      0.00 
  -4   4   7    418.10   23.32  0. 1.0000     0.      0.00 
   4  -4  -7    387.22   21.35  0. 1.0000     0.      0.00 
  -4   4   6     87.64    7.80  0. 1.0000     0.      0.00 
   4  -4  -6     90.34    7.30  0. 1.0000     0.      0.00 
  -4   4   5    506.90   27.53  0. 1.0000     0.      0.00 
   4  -4  -5    514.23   27.64  0. 1.0000     0.      0.00 
  -4   4   4    661.71   35.44  0. 1.0000     0.      0.00 
   4  -4  -4    684.10   36.33  0. 1.0000     0.      0.00 
  -4   4   3   2406.32  125.62  0. 1.0000     0.      0.00 
   4  -4  -3   2678.50  139.60  0. 1.0000     0.      0.00 
   4  -4  -2    352.90   19.07  0. 1.0000     0.      0.00 
   4  -4  -2    402.28   21.85  0. 1.0000     0.      0.00 
   4  -4  -1    140.37    8.45  0. 1.0000     0.      0.00 
   4  -4  -1    129.76    8.34  0. 1.0000     0.      0.00 
   4  -4   0    859.76   45.17  0. 1.0000     0.      0.00 
   4  -4   0    967.47   50.96  0. 1.0000     0.      0.00 
   4  -4   1     78.52    5.95  0. 1.0000     0.      0.00 
   4  -4   1     77.52    6.41  0. 1.0000     0.      0.00 
   4  -4   3     34.40    5.21  0. 1.0000     0.      0.00 
   4  -4   3     32.85    5.06  0. 1.0000     0.      0.00 
  -4   4  -4   1662.38   87.13  0. 1.0000     0.      0.00 
   4  -4   4   1478.62   77.33  0. 1.0000     0.      0.00 
  -4   4  -5      8.92    6.68  0. 1.0000     0.      0.00 
   4  -4   5     -5.33    5.13  0. 1.0000     0.      0.00 
   4  -4   6     -9.38    4.94  0. 1.0000     0.      0.00 
  -4   3   8    280.98   16.02  0. 1.0000     0.      0.00 
   4  -3  -8    275.88   15.79  0. 1.0000     0.      0.00 
  -4   3   7     -0.23    4.79  0. 1.0000     0.      0.00 
   4  -3  -7     -4.48    5.21  0. 1.0000     0.      0.00 
  -4   3   6   1019.59   53.93  0. 1.0000     0.      0.00 
   4  -3  -6    928.09   49.03  0. 1.0000     0.      0.00 
  -4   3   5     82.73    7.26  0. 1.0000     0.      0.00 
   4  -3  -5     80.26    6.52  0. 1.0000     0.      0.00 
  -4   3   4    129.21    8.92  0. 1.0000     0.      0.00 
   4  -3  -4    143.15    8.96  0. 1.0000     0.      0.00 
  -4   3   3   2007.91  104.93  0. 1.0000     0.      0.00 
   4  -3  -3   2014.86  105.16  0. 1.0000     0.      0.00 
  -4   3   2     65.86    5.71  0. 1.0000     0.      0.00 
   4  -3  -2     70.65    5.21  0. 1.0000     0.      0.00 
   4  -3  -1     34.32    3.47  0. 1.0000     0.      0.00 
   4  -3  -1     30.69    4.32  0. 1.0000     0.      0.00 
   4  -3   0     17.10    3.44  0. 1.0000     0.      0.00 
   4  -3   0     17.41    3.98  0. 1.0000     0.      0.00 
   4  -3   1     62.39    4.98  0. 1.0000     0.      0.00 
   4  -3   1     48.06    4.90  0. 1.0000     0.      0.00 
   4  -3   2      4.48    4.05  0. 1.0000     0.      0.00 
   4  -3   2      4.02    3.67  0. 1.0000     0.      0.00 
  -4   3  -3     14.25    5.13  0. 1.0000     0.      0.00 
   4  -3   3     12.93    4.56  0. 1.0000     0.      0.00 
  -4   3  -4     35.02    5.64  0. 1.0000     0.      0.00 
   4  -3   4     26.29    5.13  0. 1.0000     0.      0.00 
  -4   3  -5    727.34   38.80  0. 1.0000     0.      0.00 
   4  -3   5    785.25   41.46  0. 1.0000     0.      0.00 
  -4   3  -6     15.29    6.60  0. 1.0000     0.      0.00 
   4  -3   6     19.50    4.67  0. 1.0000     0.      0.00 
   4  -3   7    202.37   12.20  0. 1.0000     0.      0.00 
  -4   2   8     28.49    5.71  0. 1.0000     0.      0.00 
   4  -2  -8     25.09    5.37  0. 1.0000     0.      0.00 
  -4   2   7     55.63    6.49  0. 1.0000     0.      0.00 
   4  -2  -7     64.16    6.52  0. 1.0000     0.      0.00 
  -4   2   6    163.15   10.46  0. 1.0000     0.      0.00 
   4  -2  -6    149.06    9.54  0. 1.0000     0.      0.00 
  -4   2   5    286.15   16.25  0. 1.0000     0.      0.00 
   4  -2  -5    271.05   15.17  0. 1.0000     0.      0.00 
  -4   2   4     76.56    6.37  0. 1.0000     0.      0.00 
   4  -2  -4     74.55    6.06  0. 1.0000     0.      0.00 
  -4   2   3   1068.62   56.21  0. 1.0000     0.      0.00 
   4  -2  -3   1006.46   52.81  0. 1.0000     0.      0.00 
  -4   2   2     37.64    4.48  0. 1.0000     0.      0.00 
   4  -2  -2     37.72    3.86  0. 1.0000     0.      0.00 
   4  -2  -1    344.60   18.38  0. 1.0000     0.      0.00 
   4  -2  -1    331.67   17.87  0. 1.0000     0.      0.00 
   4  -2   0    489.91   25.87  0. 1.0000     0.      0.00 
   4  -2   0    491.07   26.02  0. 1.0000     0.      0.00 
   4  -2   1      1.58    3.09  0. 1.0000     0.      0.00 
   4  -2   1      3.78    2.86  0. 1.0000     0.      0.00 
  -4   2  -3     16.14    4.40  0. 1.0000     0.      0.00 
   4  -2   3     16.60    4.48  0. 1.0000     0.      0.00 
  -4   2  -4   6617.10  344.41  0. 1.0000     0.      0.00 
   4  -2   4   7767.56  404.21  0. 1.0000     0.      0.00 
  -4   2  -5     -1.43    5.10  0. 1.0000     0.      0.00 
   4  -2   5      2.66    3.98  0. 1.0000     0.      0.00 
  -4   2  -6     11.27    5.87  0. 1.0000     0.      0.00 
   4  -2   6      6.45    4.29  0. 1.0000     0.      0.00 
  -4   2  -7    126.86    9.19  0. 1.0000     0.      0.00 
   4  -2   7    114.62    7.76  0. 1.0000     0.      0.00 
  -4   1   8    190.75   11.58  0. 1.0000     0.      0.00 
   4  -1  -8    199.17   12.08  0. 1.0000     0.      0.00 
  -4   1   7     20.38    5.60  0. 1.0000     0.      0.00 
   4  -1  -7     11.77    5.33  0. 1.0000     0.      0.00 
  -4   1   6    663.64   35.48  0. 1.0000     0.      0.00 
   4  -1  -6    652.44   34.90  0. 1.0000     0.      0.00 
  -4   1   5     47.06    5.64  0. 1.0000     0.      0.00 
   4  -1  -5     52.66    5.37  0. 1.0000     0.      0.00 
  -4   1   4     26.60    4.79  0. 1.0000     0.      0.00 
   4  -1  -4     32.62    4.59  0. 1.0000     0.      0.00 
  -4   1   3    246.42   13.86  0. 1.0000     0.      0.00 
   4  -1  -3    245.57   13.74  0. 1.0000     0.      0.00 
  -4   1   2     75.40    5.79  0. 1.0000     0.      0.00 
   4  -1  -2     87.56    5.95  0. 1.0000     0.      0.00 
  -4   1   1     97.02    6.14  0. 1.0000     0.      0.00 
   4  -1  -1    131.92    7.49  0. 1.0000     0.      0.00 
   4  -1   0    803.01   42.12  0. 1.0000     0.      0.00 
   4  -1   0    789.88   41.46  0. 1.0000     0.      0.00 
   4  -1   1   1519.15   79.61  0. 1.0000     0.      0.00 
   4  -1   1   1424.95   74.66  0. 1.0000     0.      0.00 
  -4   1  -2     50.61    3.78  0. 1.0000     0.      0.00 
   4  -1   2     51.77    3.74  0. 1.0000     0.      0.00 
  -4   1  -3     35.94    3.90  0. 1.0000     0.      0.00 
   4  -1   3     37.60    4.02  0. 1.0000     0.      0.00 
  -4   1  -4     97.83    7.10  0. 1.0000     0.      0.00 
   4  -1   4     95.47    6.64  0. 1.0000     0.      0.00 
  -4   1  -5    301.13   17.03  0. 1.0000     0.      0.00 
   4  -1   5    259.16   14.59  0. 1.0000     0.      0.00 
  -4   1  -6     25.36    5.48  0. 1.0000     0.      0.00 
   4  -1   6     21.81    4.48  0. 1.0000     0.      0.00 
  -4   1  -7    213.84   13.01  0. 1.0000     0.      0.00 
   4  -1   7    197.24   11.50  0. 1.0000     0.      0.00 
  -4   1  -8    136.86   10.04  0. 1.0000     0.      0.00 
   4  -1   8     99.68    6.99  0. 1.0000     0.      0.00 
  -4   0   8     23.94    4.90  0. 1.0000     0.      0.00 
   4   0  -8     20.77    5.56  0. 1.0000     0.      0.00 
  -4   0   7    504.97   27.26  0. 1.0000     0.      0.00 
   4   0  -7    504.20   27.26  0. 1.0000     0.      0.00 
  -4   0   6     34.71    5.71  0. 1.0000     0.      0.00 
   4   0  -6     31.12    5.60  0. 1.0000     0.      0.00 
  -4   0   5    261.71   15.06  0. 1.0000     0.      0.00 
   4   0  -5    269.55   15.44  0. 1.0000     0.      0.00 
  -4   0   4     14.25    4.67  0. 1.0000     0.      0.00 
   4   0  -4     16.83    4.86  0. 1.0000     0.      0.00 
  -4   0   3    852.42   44.98  0. 1.0000     0.      0.00 
   4   0  -3    806.10   42.54  0. 1.0000     0.      0.00 
  -4   0   2    423.90   22.70  0. 1.0000     0.      0.00 
   4   0  -2    417.33   22.39  0. 1.0000     0.      0.00 
  -4   0   1    176.55    9.84  0. 1.0000     0.      0.00 
   4   0  -1    153.54    8.69  0. 1.0000     0.      0.00 
  -4   0  -2    896.82   47.33  0. 1.0000     0.      0.00 
   4   0   2   1154.32   63.78  0. 1.0000     0.      0.00 
  -4   0  -3      3.32    2.70  0. 1.0000     0.      0.00 
   4   0   3      4.40    2.97  0. 1.0000     0.      0.00 
  -4   0  -5      3.28    4.63  0. 1.0000     0.      0.00 
   4   0   5      6.33    4.05  0. 1.0000     0.      0.00 
  -4   0  -6     41.62    5.98  0. 1.0000     0.      0.00 
   4   0   6     39.92    4.63  0. 1.0000     0.      0.00 
  -4   0  -7     24.55    5.60  0. 1.0000     0.      0.00 
   4   0   7     31.66    5.02  0. 1.0000     0.      0.00 
  -4   0  -8    176.31   11.43  0. 1.0000     0.      0.00 
   4   0   8    177.47   10.54  0. 1.0000     0.      0.00 
  -4   0  -9     37.14    6.72  0. 1.0000     0.      0.00 
   4   0   9     26.45    4.59  0. 1.0000     0.      0.00 
  -4  -1   7     58.84    5.87  0. 1.0000     0.      0.00 
   4   1  -7     69.30    6.76  0. 1.0000     0.      0.00 
  -4  -1   6     14.94    4.86  0. 1.0000     0.      0.00 
   4   1  -6     18.65    5.48  0. 1.0000     0.      0.00 
  -4  -1   5     86.67    6.95  0. 1.0000     0.      0.00 
   4   1  -5     83.08    7.34  0. 1.0000     0.      0.00 
  -4  -1   4     14.82    4.48  0. 1.0000     0.      0.00 
   4   1  -4     19.15    4.59  0. 1.0000     0.      0.00 
  -4  -1   3    290.40   16.21  0. 1.0000     0.      0.00 
   4   1  -3    289.47   16.25  0. 1.0000     0.      0.00 
  -4  -1   2    728.11   38.49  0. 1.0000     0.      0.00 
   4   1  -2    684.10   36.29  0. 1.0000     0.      0.00 
  -4  -1   1      4.90    3.09  0. 1.0000     0.      0.00 
   4   1  -1      3.98    3.20  0. 1.0000     0.      0.00 
  -4  -1   0    508.83   26.75  0. 1.0000     0.      0.00 
   4   1   0    497.25   26.21  0. 1.0000     0.      0.00 
  -4  -1  -3    518.48   27.29  0. 1.0000     0.      0.00 
   4   1   3    533.15   28.14  0. 1.0000     0.      0.00 
  -4  -1  -4     94.47    6.22  0. 1.0000     0.      0.00 
   4   1   4     83.85    5.56  0. 1.0000     0.      0.00 
  -4  -1  -5      9.73    4.36  0. 1.0000     0.      0.00 
   4   1   5     17.33    3.98  0. 1.0000     0.      0.00 
  -4  -1  -6      6.45    4.79  0. 1.0000     0.      0.00 
   4   1   6      7.91    3.98  0. 1.0000     0.      0.00 
  -4  -1  -7     82.85    7.26  0. 1.0000     0.      0.00 
   4   1   7     88.95    6.72  0. 1.0000     0.      0.00 
  -4  -1  -8      1.70    5.52  0. 1.0000     0.      0.00 
   4   1   8      6.49    4.56  0. 1.0000     0.      0.00 
  -4  -1  -9     52.58    7.34  0. 1.0000     0.      0.00 
   4   1   9     47.14    5.25  0. 1.0000     0.      0.00 
  -4  -2   7    631.60   33.66  0. 1.0000     0.      0.00 
   4   2  -7    597.24   32.00  0. 1.0000     0.      0.00 
  -4  -2   6     22.70    5.40  0. 1.0000     0.      0.00 
   4   2  -6     26.41    5.56  0. 1.0000     0.      0.00 
  -4  -2   5    669.43   35.79  0. 1.0000     0.      0.00 
   4   2  -5    615.00   33.12  0. 1.0000     0.      0.00 
  -4  -2   4    193.15   11.97  0. 1.0000     0.      0.00 
   4   2  -4    178.05   11.16  0. 1.0000     0.      0.00 
  -4  -2   3    435.09   23.67  0. 1.0000     0.      0.00 
   4   2  -3    438.57   23.94  0. 1.0000     0.      0.00 
  -4  -2   2   1547.72   81.03  0. 1.0000     0.      0.00 
   4   2  -2   1362.80   71.46  0. 1.0000     0.      0.00 
  -4  -2   1     79.34    5.87  0. 1.0000     0.      0.00 
   4   2  -1     94.20    6.76  0. 1.0000     0.      0.00 
  -4  -2   0    151.72    8.88  0. 1.0000     0.      0.00 
   4   2   0    165.81    9.57  0. 1.0000     0.      0.00 
  -4  -2  -1    401.50   21.27  0. 1.0000     0.      0.00 
  -4  -2  -1    439.34   23.24  0. 1.0000     0.      0.00 
  -4  -2  -2    371.51   19.69  0. 1.0000     0.      0.00 
  -4  -2  -2    376.18   19.92  0. 1.0000     0.      0.00 
  -4  -2  -3      7.49    2.66  0. 1.0000     0.      0.00 
   4   2   3      1.89    3.17  0. 1.0000     0.      0.00 
  -4  -2  -4   4509.20  234.76  0. 1.0000     0.      0.00 
   4   2   4   5053.55  263.06  0. 1.0000     0.      0.00 
  -4  -2  -5     12.08    3.86  0. 1.0000     0.      0.00 
   4   2   5     10.04    3.98  0. 1.0000     0.      0.00 
  -4  -2  -6      5.83    4.56  0. 1.0000     0.      0.00 
   4   2   6      8.49    4.29  0. 1.0000     0.      0.00 
  -4  -2  -7    100.92    7.84  0. 1.0000     0.      0.00 
   4   2   7     95.51    7.03  0. 1.0000     0.      0.00 
  -4  -2  -8     77.79    6.91  0. 1.0000     0.      0.00 
   4   2   8     84.55    6.72  0. 1.0000     0.      0.00 
  -4  -2  -9     24.94    6.18  0. 1.0000     0.      0.00 
   4   2   9     29.57    4.56  0. 1.0000     0.      0.00 
  -4  -2 -10    111.07    9.03  0. 1.0000     0.      0.00 
   4   2  10    106.24    7.49  0. 1.0000     0.      0.00 
  -4  -3   6    268.51   15.29  0. 1.0000     0.      0.00 
   4   3  -6    263.91   15.21  0. 1.0000     0.      0.00 
  -4  -3   5    146.97    9.65  0. 1.0000     0.      0.00 
   4   3  -5    151.07   10.11  0. 1.0000     0.      0.00 
  -4  -3   4     52.85    6.22  0. 1.0000     0.      0.00 
   4   3  -4     44.01    5.98  0. 1.0000     0.      0.00 
  -4  -3   3     44.17    6.10  0. 1.0000     0.      0.00 
   4   3  -3     47.29    5.98  0. 1.0000     0.      0.00 
  -4  -3   2    482.19   26.21  0. 1.0000     0.      0.00 
   4   3  -2    481.03   26.02  0. 1.0000     0.      0.00 
  -4  -3   1     64.82    6.18  0. 1.0000     0.      0.00 
   4   3  -1     61.27    5.68  0. 1.0000     0.      0.00 
  -4  -3   0     10.66    4.25  0. 1.0000     0.      0.00 
   4   3   0      0.46    4.36  0. 1.0000     0.      0.00 
  -4  -3  -1   2536.04  132.19  0. 1.0000     0.      0.00 
  -4  -3  -1   2670.39  139.14  0. 1.0000     0.      0.00 
  -4  -3  -2     62.54    5.10  0. 1.0000     0.      0.00 
  -4  -3  -2     64.20    5.17  0. 1.0000     0.      0.00 
  -4  -3  -3   1406.04   73.47  0. 1.0000     0.      0.00 
   4   3   3   1354.30   70.84  0. 1.0000     0.      0.00 
  -4  -3  -4     11.31    3.82  0. 1.0000     0.      0.00 
   4   3   4     13.67    3.94  0. 1.0000     0.      0.00 
  -4  -3  -5    448.99   24.24  0. 1.0000     0.      0.00 
   4   3   5    455.55   24.55  0. 1.0000     0.      0.00 
  -4  -3  -6     41.93    5.21  0. 1.0000     0.      0.00 
   4   3   6     56.13    5.64  0. 1.0000     0.      0.00 
  -4  -3  -7    543.19   29.26  0. 1.0000     0.      0.00 
   4   3   7    605.73   32.39  0. 1.0000     0.      0.00 
  -4  -3  -8    214.84   12.82  0. 1.0000     0.      0.00 
   4   3   8    248.24   14.09  0. 1.0000     0.      0.00 
  -4  -3  -9     -3.20    5.17  0. 1.0000     0.      0.00 
   4   3   9      4.44    4.44  0. 1.0000     0.      0.00 
  -4  -3 -10    190.64   12.08  0. 1.0000     0.      0.00 
   4   3  10    202.80   11.66  0. 1.0000     0.      0.00 
  -4  -4   5   1680.14   87.94  0. 1.0000     0.      0.00 
   4   4  -5   1924.52  100.57  0. 1.0000     0.      0.00 
  -4  -4   4    395.33   21.93  0. 1.0000     0.      0.00 
   4   4  -4    397.26   21.97  0. 1.0000     0.      0.00 
  -4  -4   3    298.19   17.06  0. 1.0000     0.      0.00 
   4   4  -3    326.03   18.34  0. 1.0000     0.      0.00 
  -4  -4   2    608.82   32.78  0. 1.0000     0.      0.00 
   4   4  -2    601.48   32.27  0. 1.0000     0.      0.00 
  -4  -4   1    134.85    9.30  0. 1.0000     0.      0.00 
   4   4  -1    120.07    8.57  0. 1.0000     0.      0.00 
  -4  -4   0    761.31   40.50  0. 1.0000     0.      0.00 
   4   4   0    855.13   45.25  0. 1.0000     0.      0.00 
  -4  -4  -1     10.35    4.59  0. 1.0000     0.      0.00 
  -4  -4  -1      9.69    4.67  0. 1.0000     0.      0.00 
  -4  -4  -4    276.77   15.44  0. 1.0000     0.      0.00 
   4   4   4    257.58   14.52  0. 1.0000     0.      0.00 
  -4  -4  -5     29.38    5.13  0. 1.0000     0.      0.00 
   4   4   5     32.97    4.75  0. 1.0000     0.      0.00 
  -4  -4  -6     11.04    5.33  0. 1.0000     0.      0.00 
   4   4   6     18.88    4.83  0. 1.0000     0.      0.00 
  -4  -4  -7    109.45    8.34  0. 1.0000     0.      0.00 
   4   4   7    110.22    7.80  0. 1.0000     0.      0.00 
  -4  -4  -8    660.94   35.29  0. 1.0000     0.      0.00 
   4   4   8    768.65   40.65  0. 1.0000     0.      0.00 
  -4  -4  -9      0.39    5.37  0. 1.0000     0.      0.00 
   4   4   9      0.42    4.63  0. 1.0000     0.      0.00 
  -4  -4 -10    232.95   14.05  0. 1.0000     0.      0.00 
   4   4  10    241.94   13.67  0. 1.0000     0.      0.00 
  -4  -5   4    134.39    9.30  0. 1.0000     0.      0.00 
   4   5  -4    124.74    8.80  0. 1.0000     0.      0.00 
  -4  -5   3    123.96    9.07  0. 1.0000     0.      0.00 
   4   5  -3    118.44    8.80  0. 1.0000     0.      0.00 
  -4  -5   2     -3.78    5.64  0. 1.0000     0.      0.00 
   4   5  -2      3.40    5.37  0. 1.0000     0.      0.00 
  -4  -5   1    249.20   14.82  0. 1.0000     0.      0.00 
   4   5  -1    230.09   13.59  0. 1.0000     0.      0.00 
  -4  -5   0     72.15    6.83  0. 1.0000     0.      0.00 
   4   5   0     89.57    7.22  0. 1.0000     0.      0.00 
  -4  -5  -1      1.20    4.86  0. 1.0000     0.      0.00 
  -4  -5  -1     -0.31    5.29  0. 1.0000     0.      0.00 
  -4  -5  -2    280.47   16.02  0. 1.0000     0.      0.00 
  -4  -5  -2    242.56   14.01  0. 1.0000     0.      0.00 
  -4  -5  -3    415.02   22.66  0. 1.0000     0.      0.00 
  -4  -5  -3    438.95   23.90  0. 1.0000     0.      0.00 
  -4  -5  -4     -1.62    4.29  0. 1.0000     0.      0.00 
  -4  -5  -4     -2.82    5.02  0. 1.0000     0.      0.00 
  -4  -5  -5   1824.53   95.40  0. 1.0000     0.      0.00 
   4   5   5   1677.05   87.79  0. 1.0000     0.      0.00 
  -4  -5  -6     73.27    6.64  0. 1.0000     0.      0.00 
   4   5   6     66.94    6.33  0. 1.0000     0.      0.00 
  -4  -5  -7    283.02   16.25  0. 1.0000     0.      0.00 
   4   5   7    280.01   15.91  0. 1.0000     0.      0.00 
  -4  -5  -8    564.04   30.42  0. 1.0000     0.      0.00 
   4   5   8    525.43   28.18  0. 1.0000     0.      0.00 
  -4  -5  -9     15.56    5.48  0. 1.0000     0.      0.00 
   4   5   9     14.55    4.86  0. 1.0000     0.      0.00 
  -4  -5 -10    445.13   24.28  0. 1.0000     0.      0.00 
   4   5  10    491.84   26.29  0. 1.0000     0.      0.00 
  -4  -6   3     72.31    6.95  0. 1.0000     0.      0.00 
   4   6  -3     55.21    6.25  0. 1.0000     0.      0.00 
  -4  -6   2      3.13    5.87  0. 1.0000     0.      0.00 
   4   6  -2      4.32    5.60  0. 1.0000     0.      0.00 
  -4  -6   1     17.76    5.91  0. 1.0000     0.      0.00 
   4   6  -1     14.59    5.48  0. 1.0000     0.      0.00 
  -4  -6   0    263.64   15.56  0. 1.0000     0.      0.00 
   4   6   0    262.91   15.29  0. 1.0000     0.      0.00 
  -4  -6  -1      8.15    5.48  0. 1.0000     0.      0.00 
  -4  -6  -1     14.01    5.37  0. 1.0000     0.      0.00 
  -4  -6  -2   1294.85   68.10  0. 1.0000     0.      0.00 
  -4  -6  -2   1191.77   62.77  0. 1.0000     0.      0.00 
  -4  -6  -3    161.18   10.35  0. 1.0000     0.      0.00 
  -4  -6  -3    177.78   11.23  0. 1.0000     0.      0.00 
  -4  -6  -4     68.68    6.56  0. 1.0000     0.      0.00 
  -4  -6  -4     71.15    6.91  0. 1.0000     0.      0.00 
  -4  -6  -5    133.96    9.27  0. 1.0000     0.      0.00 
   4   6   5    147.01    9.65  0. 1.0000     0.      0.00 
  -4  -6  -6     15.56    5.52  0. 1.0000     0.      0.00 
   4   6   6     26.64    5.40  0. 1.0000     0.      0.00 
  -4  -6  -7      1.51    5.33  0. 1.0000     0.      0.00 
   4   6   7     15.40    5.06  0. 1.0000     0.      0.00 
  -4  -6  -8    478.33   26.14  0. 1.0000     0.      0.00 
   4   6   8    464.05   25.06  0. 1.0000     0.      0.00 
  -4  -6  -9     31.46    5.75  0. 1.0000     0.      0.00 
   4   6   9     30.04    5.06  0. 1.0000     0.      0.00 
  -4  -6 -10    242.49   14.40  0. 1.0000     0.      0.00 
   4   6  10    257.66   14.52  0. 1.0000     0.      0.00 
  -4  -7   2     78.14    7.18  0. 1.0000     0.      0.00 
   4   7  -2     78.95    7.37  0. 1.0000     0.      0.00 
  -4  -7   1    213.57   12.93  0. 1.0000     0.      0.00 
   4   7  -1    212.53   12.86  0. 1.0000     0.      0.00 
  -4  -7   0     97.40    8.26  0. 1.0000     0.      0.00 
  -4  -7   0     78.37    7.61  0. 1.0000     0.      0.00 
  -4  -7  -1     65.51    6.72  0. 1.0000     0.      0.00 
  -4  -7  -1     72.66    7.26  0. 1.0000     0.      0.00 
  -4  -7  -2    116.78    8.65  0. 1.0000     0.      0.00 
  -4  -7  -2     96.90    8.07  0. 1.0000     0.      0.00 
  -4  -7  -3      1.00    5.33  0. 1.0000     0.      0.00 
  -4  -7  -3     -3.47    5.75  0. 1.0000     0.      0.00 
  -4  -7  -4     33.36    5.95  0. 1.0000     0.      0.00 
  -4  -7  -4     39.92    6.10  0. 1.0000     0.      0.00 
  -4  -7  -5   1079.43   56.98  0. 1.0000     0.      0.00 
  -4  -7  -5   1198.34   63.08  0. 1.0000     0.      0.00 
  -4  -7  -6     -4.56    4.86  0. 1.0000     0.      0.00 
   4   7   6      7.37    5.10  0. 1.0000     0.      0.00 
  -4  -7  -7     23.09    5.95  0. 1.0000     0.      0.00 
   4   7   7     31.23    5.79  0. 1.0000     0.      0.00 
  -4  -7  -8    120.57    9.03  0. 1.0000     0.      0.00 
   4   7   8    126.32    8.65  0. 1.0000     0.      0.00 
  -4  -7  -9      8.42    5.91  0. 1.0000     0.      0.00 
   4   7   9      5.68    4.86  0. 1.0000     0.      0.00 
  -4  -7 -10    437.79   24.24  0. 1.0000     0.      0.00 
   4   7  10    418.10   22.51  0. 1.0000     0.      0.00 
  -4  -8   1     49.49    5.83  0. 1.0000     0.      0.00 
  -4  -8   0     11.81    5.83  0. 1.0000     0.      0.00 
  -4  -8   0     14.98    5.29  0. 1.0000     0.      0.00 
  -4  -8  -1      9.61    5.71  0. 1.0000     0.      0.00 
  -4  -8  -1     14.52    5.87  0. 1.0000     0.      0.00 
  -4  -8  -2   1149.69   60.65  0. 1.0000     0.      0.00 
  -4  -8  -2   1160.50   61.07  0. 1.0000     0.      0.00 
  -4  -8  -3     85.01    7.53  0. 1.0000     0.      0.00 
  -4  -8  -3     89.18    7.49  0. 1.0000     0.      0.00 
  -4  -8  -4    403.43   22.39  0. 1.0000     0.      0.00 
  -4  -8  -4    462.89   25.25  0. 1.0000     0.      0.00 
  -4  -8  -5     95.01    7.88  0. 1.0000     0.      0.00 
  -4  -8  -5     94.82    8.18  0. 1.0000     0.      0.00 
  -4  -8  -6     14.44    5.56  0. 1.0000     0.      0.00 
  -4  -8  -6      7.34    5.75  0. 1.0000     0.      0.00 
  -4  -8  -7     52.97    6.76  0. 1.0000     0.      0.00 
   4   8   7     58.80    6.14  0. 1.0000     0.      0.00 
  -4  -8  -8     53.12    6.60  0. 1.0000     0.      0.00 
   4   8   8     35.09    5.29  0. 1.0000     0.      0.00 
  -4  -8  -9      2.01    6.06  0. 1.0000     0.      0.00 
   4   8   9     -0.73    4.75  0. 1.0000     0.      0.00 
  -4  -9  -1      2.35    5.60  0. 1.0000     0.      0.00 
  -4  -9  -1      4.29    4.90  0. 1.0000     0.      0.00 
  -4  -9  -2      2.59    5.37  0. 1.0000     0.      0.00 
  -4  -9  -2     -0.73    5.52  0. 1.0000     0.      0.00 
  -4  -9  -3      8.65    5.71  0. 1.0000     0.      0.00 
  -4  -9  -3      8.49    5.40  0. 1.0000     0.      0.00 
  -4  -9  -4     55.01    6.76  0. 1.0000     0.      0.00 
  -4  -9  -4     54.43    6.68  0. 1.0000     0.      0.00 
  -4  -9  -5     63.24    6.72  0. 1.0000     0.      0.00 
  -4  -9  -5     69.76    6.99  0. 1.0000     0.      0.00 
  -4  -9  -6     22.51    5.98  0. 1.0000     0.      0.00 
  -4  -9  -6     29.34    6.10  0. 1.0000     0.      0.00 
  -4  -9  -7     13.24    5.79  0. 1.0000     0.      0.00 
  -4  -9  -7     24.67    5.91  0. 1.0000     0.      0.00 
  -4  -9  -8     -2.93    5.64  0. 1.0000     0.      0.00 
  -4 -10  -5      4.63    5.40  0. 1.0000     0.      0.00 
   5  -8  -5    100.38    8.22  0. 1.0000     0.      0.00 
   5  -8  -5     83.70    7.14  0. 1.0000     0.      0.00 
   5  -8  -4     79.30    6.79  0. 1.0000     0.      0.00 
   5  -8  -4     97.25    8.03  0. 1.0000     0.      0.00 
  -5   7   7     16.25    5.95  0. 1.0000     0.      0.00 
  -5   7   6      8.57    5.79  0. 1.0000     0.      0.00 
   5  -7  -6     19.26    4.98  0. 1.0000     0.      0.00 
   5  -7  -5     68.60    6.25  0. 1.0000     0.      0.00 
   5  -7  -5     77.52    6.49  0. 1.0000     0.      0.00 
   5  -7  -4     59.49    5.95  0. 1.0000     0.      0.00 
   5  -7  -4     47.37    5.83  0. 1.0000     0.      0.00 
   5  -7  -3    158.67    9.92  0. 1.0000     0.      0.00 
   5  -7  -3    156.39    9.65  0. 1.0000     0.      0.00 
   5  -7  -2    166.05   10.08  0. 1.0000     0.      0.00 
   5  -7  -2    170.06   10.58  0. 1.0000     0.      0.00 
   5  -7  -1    100.76    7.53  0. 1.0000     0.      0.00 
   5  -7  -1     83.62    7.30  0. 1.0000     0.      0.00 
  -5   6   7     13.90    5.79  0. 1.0000     0.      0.00 
   5  -6  -7     14.59    4.90  0. 1.0000     0.      0.00 
  -5   6   6    433.55   23.82  0. 1.0000     0.      0.00 
   5  -6  -6    597.62   31.93  0. 1.0000     0.      0.00 
  -5   6   5     31.31    6.33  0. 1.0000     0.      0.00 
   5  -6  -5     41.89    5.60  0. 1.0000     0.      0.00 
   5  -6  -4      2.55    4.67  0. 1.0000     0.      0.00 
   5  -6  -4      3.01    4.44  0. 1.0000     0.      0.00 
   5  -6  -3    170.91   10.42  0. 1.0000     0.      0.00 
   5  -6  -3    150.68    9.54  0. 1.0000     0.      0.00 
   5  -6  -2    184.58   11.04  0. 1.0000     0.      0.00 
   5  -6  -2    174.23   10.46  0. 1.0000     0.      0.00 
   5  -6  -1    465.20   25.02  0. 1.0000     0.      0.00 
   5  -6  -1    467.13   25.06  0. 1.0000     0.      0.00 
   5  -6   0      9.61    5.10  0. 1.0000     0.      0.00 
   5  -6   0      9.11    4.86  0. 1.0000     0.      0.00 
   5  -6   1     90.03    7.30  0. 1.0000     0.      0.00 
   5  -6   1     82.77    6.68  0. 1.0000     0.      0.00 
  -5   5   8      3.82    5.64  0. 1.0000     0.      0.00 
   5  -5  -8      4.44    4.79  0. 1.0000     0.      0.00 
  -5   5   7      6.91    5.95  0. 1.0000     0.      0.00 
   5  -5  -7      0.81    4.98  0. 1.0000     0.      0.00 
  -5   5   6     33.59    6.56  0. 1.0000     0.      0.00 
   5  -5  -6     35.44    5.60  0. 1.0000     0.      0.00 
  -5   5   5    326.38   18.53  0. 1.0000     0.      0.00 
   5  -5  -5    356.64   19.61  0. 1.0000     0.      0.00 
  -5   5   4     21.50    5.87  0. 1.0000     0.      0.00 
   5  -5  -4     29.07    5.13  0. 1.0000     0.      0.00 
   5  -5  -3      9.34    4.29  0. 1.0000     0.      0.00 
   5  -5  -3      2.43    4.79  0. 1.0000     0.      0.00 
   5  -5  -2   1011.10   53.12  0. 1.0000     0.      0.00 
   5  -5  -2   1030.40   54.13  0. 1.0000     0.      0.00 
   5  -5  -1    499.56   26.79  0. 1.0000     0.      0.00 
   5  -5  -1    483.74   25.83  0. 1.0000     0.      0.00 
   5  -5   0      7.53    4.36  0. 1.0000     0.      0.00 
   5  -5   0      9.81    4.83  0. 1.0000     0.      0.00 
   5  -5   1    130.33    8.49  0. 1.0000     0.      0.00 
   5  -5   1    129.83    8.92  0. 1.0000     0.      0.00 
   5  -5   2     21.77    5.33  0. 1.0000     0.      0.00 
   5  -5   2     15.10    4.79  0. 1.0000     0.      0.00 
   5  -5   3     25.94    5.40  0. 1.0000     0.      0.00 
   5  -5   3     35.90    5.87  0. 1.0000     0.      0.00 
  -5   4   8    289.82   16.60  0. 1.0000     0.      0.00 
   5  -4  -8    288.89   16.21  0. 1.0000     0.      0.00 
  -5   4   7      9.50    6.37  0. 1.0000     0.      0.00 
   5  -4  -7      8.11    5.06  0. 1.0000     0.      0.00 
  -5   4   6    131.22    9.54  0. 1.0000     0.      0.00 
   5  -4  -6    126.86    8.42  0. 1.0000     0.      0.00 
  -5   4   5    304.06   17.41  0. 1.0000     0.      0.00 
   5  -4  -5    282.29   15.83  0. 1.0000     0.      0.00 
  -5   4   4    308.04   17.41  0. 1.0000     0.      0.00 
   5  -4  -4    335.99   18.49  0. 1.0000     0.      0.00 
  -5   4   3    172.69   10.62  0. 1.0000     0.      0.00 
   5  -4  -3    174.85   10.35  0. 1.0000     0.      0.00 
   5  -4  -2   1717.20   89.68  0. 1.0000     0.      0.00 
   5  -4  -2   1677.44   87.71  0. 1.0000     0.      0.00 
   5  -4  -1    567.90   30.23  0. 1.0000     0.      0.00 
   5  -4  -1    577.93   30.58  0. 1.0000     0.      0.00 
   5  -4   0      2.16    4.36  0. 1.0000     0.      0.00 
   5  -4   0     10.42    3.74  0. 1.0000     0.      0.00 
   5  -4   2      6.64    4.29  0. 1.0000     0.      0.00 
   5  -4   2     -3.71    4.44  0. 1.0000     0.      0.00 
   5  -4   4      4.40    5.29  0. 1.0000     0.      0.00 
   5  -4   4      2.74    5.06  0. 1.0000     0.      0.00 
  -5   3   8     23.28    6.22  0. 1.0000     0.      0.00 
   5  -3  -8     26.75    5.44  0. 1.0000     0.      0.00 
  -5   3   7     95.43    8.11  0. 1.0000     0.      0.00 
   5  -3  -7     85.05    6.99  0. 1.0000     0.      0.00 
  -5   3   6     -5.25    5.75  0. 1.0000     0.      0.00 
   5  -3  -6      1.78    4.71  0. 1.0000     0.      0.00 
  -5   3   5      8.69    5.21  0. 1.0000     0.      0.00 
   5  -3  -5      9.69    4.21  0. 1.0000     0.      0.00 
  -5   3   4     33.05    5.60  0. 1.0000     0.      0.00 
   5  -3  -4     39.92    4.71  0. 1.0000     0.      0.00 
  -5   3   3     70.46    6.25  0. 1.0000     0.      0.00 
   5  -3  -3     76.29    5.68  0. 1.0000     0.      0.00 
   5  -3  -2   3465.29  180.45  0. 1.0000     0.      0.00 
   5  -3  -2   3864.48  201.37  0. 1.0000     0.      0.00 
   5  -3  -1    518.48   27.41  0. 1.0000     0.      0.00 
   5  -3  -1    439.34   23.51  0. 1.0000     0.      0.00 
   5  -3   0      0.39    2.86  0. 1.0000     0.      0.00 
   5  -3   0      4.13    3.51  0. 1.0000     0.      0.00 
   5  -3   1    311.24   16.87  0. 1.0000     0.      0.00 
   5  -3   1    279.20   15.29  0. 1.0000     0.      0.00 
   5  -3   2    656.31   34.63  0. 1.0000     0.      0.00 
   5  -3   2    630.82   33.36  0. 1.0000     0.      0.00 
   5  -3   3     41.27    4.79  0. 1.0000     0.      0.00 
   5  -3   3     46.44    5.21  0. 1.0000     0.      0.00 
  -5   3  -4    560.18   30.19  0. 1.0000     0.      0.00 
   5  -3   4   1118.81   59.41  0. 1.0000     0.      0.00 
  -5   3  -5      0.27    6.25  0. 1.0000     0.      0.00 
   5  -3   5     -5.83    4.71  0. 1.0000     0.      0.00 
  -5   2   8    285.49   16.10  0. 1.0000     0.      0.00 
   5  -2  -8    278.66   15.75  0. 1.0000     0.      0.00 
  -5   2   7      3.74    5.52  0. 1.0000     0.      0.00 
   5  -2  -7      2.55    4.94  0. 1.0000     0.      0.00 
  -5   2   6    363.52   20.23  0. 1.0000     0.      0.00 
   5  -2  -6    356.53   19.69  0. 1.0000     0.      0.00 
  -5   2   5     29.88    5.56  0. 1.0000     0.      0.00 
   5  -2  -5     26.91    4.63  0. 1.0000     0.      0.00 
  -5   2   4    136.86    9.07  0. 1.0000     0.      0.00 
   5  -2  -4    122.54    7.80  0. 1.0000     0.      0.00 
  -5   2   3      0.54    4.40  0. 1.0000     0.      0.00 
   5  -2  -3      1.35    3.32  0. 1.0000     0.      0.00 
  -5   2   2   4845.08  252.18  0. 1.0000     0.      0.00 
   5  -2  -2   4895.26  254.80  0. 1.0000     0.      0.00 
   5  -2  -1    262.14   14.25  0. 1.0000     0.      0.00 
   5  -2  -1    278.00   14.90  0. 1.0000     0.      0.00 
   5  -2   2    102.38    6.25  0. 1.0000     0.      0.00 
   5  -2   2     98.87    6.18  0. 1.0000     0.      0.00 
  -5   2  -4     27.18    5.21  0. 1.0000     0.      0.00 
   5  -2   4     28.80    4.29  0. 1.0000     0.      0.00 
  -5   2  -5    484.12   26.41  0. 1.0000     0.      0.00 
   5  -2   5    389.92   21.19  0. 1.0000     0.      0.00 
  -5   2  -6      7.91    6.52  0. 1.0000     0.      0.00 
   5  -2   6      5.44    4.79  0. 1.0000     0.      0.00 
  -5   1   8      7.45    5.21  0. 1.0000     0.      0.00 
   5  -1  -8      0.19    5.52  0. 1.0000     0.      0.00 
  -5   1   7     53.08    6.18  0. 1.0000     0.      0.00 
   5  -1  -7     51.50    6.14  0. 1.0000     0.      0.00 
  -5   1   6      7.80    5.17  0. 1.0000     0.      0.00 
   5  -1  -6      5.33    5.06  0. 1.0000     0.      0.00 
  -5   1   5    724.25   38.53  0. 1.0000     0.      0.00 
   5  -1  -5    700.32   37.22  0. 1.0000     0.      0.00 
  -5   1   4     61.89    5.75  0. 1.0000     0.      0.00 
   5  -1  -4     53.12    5.37  0. 1.0000     0.      0.00 
  -5   1   3      9.11    3.94  0. 1.0000     0.      0.00 
   5  -1  -3      5.98    3.59  0. 1.0000     0.      0.00 
  -5   1   2   6420.21  334.06  0. 1.0000     0.      0.00 
   5  -1  -2   5443.47  283.33  0. 1.0000     0.      0.00 
  -5   1   1     69.84    4.86  0. 1.0000     0.      0.00 
   5  -1  -1    104.24    6.06  0. 1.0000     0.      0.00 
  -5   1  -4    226.62   12.78  0. 1.0000     0.      0.00 
   5  -1   4    206.54   11.58  0. 1.0000     0.      0.00 
  -5   1  -5     30.58    5.13  0. 1.0000     0.      0.00 
   5  -1   5     25.29    4.44  0. 1.0000     0.      0.00 
  -5   1  -6    285.72   16.48  0. 1.0000     0.      0.00 
   5  -1   6    242.79   13.86  0. 1.0000     0.      0.00 
  -5   1  -7     36.02    6.95  0. 1.0000     0.      0.00 
   5  -1   7     33.78    5.21  0. 1.0000     0.      0.00 
  -5   0   7     23.78    5.56  0. 1.0000     0.      0.00 
   5   0  -7     26.33    5.87  0. 1.0000     0.      0.00 
  -5   0   6    278.12   15.79  0. 1.0000     0.      0.00 
   5   0  -6    291.75   16.64  0. 1.0000     0.      0.00 
  -5   0   5    333.98   18.72  0. 1.0000     0.      0.00 
   5   0  -5    347.42   19.30  0. 1.0000     0.      0.00 
  -5   0   4    200.67   11.89  0. 1.0000     0.      0.00 
   5   0  -4    187.09   11.08  0. 1.0000     0.      0.00 
  -5   0   3    214.50   12.28  0. 1.0000     0.      0.00 
   5   0  -3    194.77   11.31  0. 1.0000     0.      0.00 
  -5   0   2   4864.38  253.30  0. 1.0000     0.      0.00 
   5   0  -2   4501.48  234.22  0. 1.0000     0.      0.00 
  -5   0   1     29.57    3.63  0. 1.0000     0.      0.00 
   5   0  -1     25.09    3.01  0. 1.0000     0.      0.00 
  -5   0  -3     76.83    4.48  0. 1.0000     0.      0.00 
   5   0   3     82.31    4.86  0. 1.0000     0.      0.00 
  -5   0  -4     11.04    3.36  0. 1.0000     0.      0.00 
   5   0   4     20.38    3.40  0. 1.0000     0.      0.00 
  -5   0  -5   5180.95  269.66  0. 1.0000     0.      0.00 
   5   0   5   4930.01  256.69  0. 1.0000     0.      0.00 
  -5   0  -6     -0.19    4.90  0. 1.0000     0.      0.00 
   5   0   6      8.96    4.09  0. 1.0000     0.      0.00 
  -5   0  -7    353.86   19.80  0. 1.0000     0.      0.00 
   5   0   7    313.52   17.18  0. 1.0000     0.      0.00 
  -5   0  -8    187.09   12.24  0. 1.0000     0.      0.00 
   5   0   8    176.08   10.54  0. 1.0000     0.      0.00 
  -5  -1   7     32.04    5.68  0. 1.0000     0.      0.00 
   5   1  -7     20.46    5.71  0. 1.0000     0.      0.00 
  -5  -1   6     -3.13    4.83  0. 1.0000     0.      0.00 
   5   1  -6      4.21    5.48  0. 1.0000     0.      0.00 
  -5  -1   5    845.86   44.82  0. 1.0000     0.      0.00 
   5   1  -5    855.90   45.36  0. 1.0000     0.      0.00 
  -5  -1   4      7.06    4.71  0. 1.0000     0.      0.00 
   5   1  -4      3.98    4.71  0. 1.0000     0.      0.00 
  -5  -1   3    252.06   14.28  0. 1.0000     0.      0.00 
   5   1  -3    250.63   14.25  0. 1.0000     0.      0.00 
  -5  -1   2   2695.10  140.49  0. 1.0000     0.      0.00 
   5   1  -2   2740.27  142.84  0. 1.0000     0.      0.00 
  -5  -1   1    104.74    6.45  0. 1.0000     0.      0.00 
   5   1  -1    125.86    7.45  0. 1.0000     0.      0.00 
  -5  -1   0    172.30    9.34  0. 1.0000     0.      0.00 
   5   1   0    178.63    9.65  0. 1.0000     0.      0.00 
  -5  -1  -4    219.36   12.05  0. 1.0000     0.      0.00 
   5   1   4    235.27   12.93  0. 1.0000     0.      0.00 
  -5  -1  -5    132.54    8.30  0. 1.0000     0.      0.00 
   5   1   5    122.61    7.49  0. 1.0000     0.      0.00 
  -5  -1  -6     -0.66    4.83  0. 1.0000     0.      0.00 
   5   1   6      1.51    3.78  0. 1.0000     0.      0.00 
  -5  -1  -7     68.91    6.52  0. 1.0000     0.      0.00 
   5   1   7     49.15    5.25  0. 1.0000     0.      0.00 
  -5  -1  -8    514.23   27.99  0. 1.0000     0.      0.00 
   5   1   8    520.80   27.72  0. 1.0000     0.      0.00 
  -5  -1  -9    140.95   10.35  0. 1.0000     0.      0.00 
   5   1   9    153.58    9.38  0. 1.0000     0.      0.00 
  -5  -2   6     21.27    5.33  0. 1.0000     0.      0.00 
   5   2  -6     30.38    5.91  0. 1.0000     0.      0.00 
  -5  -2   5     86.01    7.03  0. 1.0000     0.      0.00 
   5   2  -5     83.23    7.14  0. 1.0000     0.      0.00 
  -5  -2   4     14.67    5.06  0. 1.0000     0.      0.00 
   5   2  -4     13.24    5.68  0. 1.0000     0.      0.00 
  -5  -2   3    236.66   13.74  0. 1.0000     0.      0.00 
   5   2  -3    256.96   14.67  0. 1.0000     0.      0.00 
  -5  -2   2    857.06   45.25  0. 1.0000     0.      0.00 
   5   2  -2    893.73   47.14  0. 1.0000     0.      0.00 
  -5  -2   1    268.16   14.94  0. 1.0000     0.      0.00 
   5   2  -1    257.89   14.28  0. 1.0000     0.      0.00 
  -5  -2   0    171.76    9.73  0. 1.0000     0.      0.00 
   5   2   0    171.72    9.73  0. 1.0000     0.      0.00 
  -5  -2  -1    994.88   52.08  0. 1.0000     0.      0.00 
  -5  -2  -1    922.69   48.30  0. 1.0000     0.      0.00 
  -5  -2  -4     31.54    3.59  0. 1.0000     0.      0.00 
   5   2   4     37.45    3.94  0. 1.0000     0.      0.00 
  -5  -2  -5   9389.02  488.37  0. 1.0000     0.      0.00 
   5   2   5   9999.00  520.03  0. 1.0000     0.      0.00 
  -5  -2  -6     14.63    4.90  0. 1.0000     0.      0.00 
   5   2   6     12.51    4.09  0. 1.0000     0.      0.00 
  -5  -2  -7    356.49   19.73  0. 1.0000     0.      0.00 
   5   2   7    328.96   17.99  0. 1.0000     0.      0.00 
  -5  -2  -8    105.55    8.45  0. 1.0000     0.      0.00 
   5   2   8     89.30    6.56  0. 1.0000     0.      0.00 
  -5  -2  -9    281.36   16.56  0. 1.0000     0.      0.00 
   5   2   9    247.04   13.82  0. 1.0000     0.      0.00 
  -5  -3   6     41.39    5.13  0. 1.0000     0.      0.00 
   5   3  -6     46.33    6.10  0. 1.0000     0.      0.00 
  -5  -3   5     55.44    5.91  0. 1.0000     0.      0.00 
   5   3  -5     68.02    6.72  0. 1.0000     0.      0.00 
  -5  -3   4      5.79    5.56  0. 1.0000     0.      0.00 
   5   3  -4      2.35    5.37  0. 1.0000     0.      0.00 
  -5  -3   3    326.18   18.34  0. 1.0000     0.      0.00 
   5   3  -3    311.28   17.64  0. 1.0000     0.      0.00 
  -5  -3   2    423.90   23.20  0. 1.0000     0.      0.00 
   5   3  -2    402.28   21.89  0. 1.0000     0.      0.00 
  -5  -3   1    661.32   35.17  0. 1.0000     0.      0.00 
   5   3  -1    613.45   32.74  0. 1.0000     0.      0.00 
  -5  -3   0      2.66    4.02  0. 1.0000     0.      0.00 
   5   3   0     10.04    3.74  0. 1.0000     0.      0.00 
  -5  -3  -1    295.95   16.18  0. 1.0000     0.      0.00 
  -5  -3  -1    266.81   14.71  0. 1.0000     0.      0.00 
  -5  -3  -2   1409.90   73.66  0. 1.0000     0.      0.00 
  -5  -3  -2   1483.25   77.44  0. 1.0000     0.      0.00 
  -5  -3  -4   1106.07   57.95  0. 1.0000     0.      0.00 
   5   3   4   1050.09   55.05  0. 1.0000     0.      0.00 
  -5  -3  -5    136.82    8.49  0. 1.0000     0.      0.00 
   5   3   5    149.29    9.11  0. 1.0000     0.      0.00 
  -5  -3  -6    192.37   11.50  0. 1.0000     0.      0.00 
   5   3   6    222.64   12.78  0. 1.0000     0.      0.00 
  -5  -3  -7     55.05    6.18  0. 1.0000     0.      0.00 
   5   3   7     79.53    6.45  0. 1.0000     0.      0.00 
  -5  -3  -8     44.47    5.87  0. 1.0000     0.      0.00 
   5   3   8     47.72    5.33  0. 1.0000     0.      0.00 
  -5  -3  -9    119.87    9.38  0. 1.0000     0.      0.00 
   5   3   9    119.95    7.99  0. 1.0000     0.      0.00 
  -5  -3 -10     64.01    7.53  0. 1.0000     0.      0.00 
   5   3  10    124.16    8.34  0. 1.0000     0.      0.00 
  -5  -4   5     -4.71    5.56  0. 1.0000     0.      0.00 
   5   4  -5      0.66    5.10  0. 1.0000     0.      0.00 
  -5  -4   4    216.08   13.16  0. 1.0000     0.      0.00 
   5   4  -4    207.01   12.55  0. 1.0000     0.      0.00 
  -5  -4   3     39.76    6.37  0. 1.0000     0.      0.00 
   5   4  -3     27.80    5.91  0. 1.0000     0.      0.00 
  -5  -4   2     96.52    7.95  0. 1.0000     0.      0.00 
   5   4  -2    103.93    7.95  0. 1.0000     0.      0.00 
  -5  -4   1   1124.98   59.30  0. 1.0000     0.      0.00 
   5   4  -1   1228.83   64.59  0. 1.0000     0.      0.00 
  -5  -4   0    185.54   11.39  0. 1.0000     0.      0.00 
   5   4   0    210.37   12.35  0. 1.0000     0.      0.00 
  -5  -4  -1    209.21   12.28  0. 1.0000     0.      0.00 
  -5  -4  -1    201.41   11.89  0. 1.0000     0.      0.00 
  -5  -4  -2    110.57    7.22  0. 1.0000     0.      0.00 
  -5  -4  -2    131.88    8.49  0. 1.0000     0.      0.00 
  -5  -4  -3    106.05    7.06  0. 1.0000     0.      0.00 
  -5  -4  -3    113.85    7.61  0. 1.0000     0.      0.00 
  -5  -4  -4     55.67    5.10  0. 1.0000     0.      0.00 
  -5  -4  -4     55.90    5.33  0. 1.0000     0.      0.00 
  -5  -4  -5   6138.38  319.50  0. 1.0000     0.      0.00 
   5   4   5   5061.27  263.45  0. 1.0000     0.      0.00 
  -5  -4  -6     55.32    6.37  0. 1.0000     0.      0.00 
   5   4   6     55.59    5.75  0. 1.0000     0.      0.00 
  -5  -4  -7    166.01   10.42  0. 1.0000     0.      0.00 
   5   4   7    184.46   11.04  0. 1.0000     0.      0.00 
  -5  -4  -8     13.63    5.37  0. 1.0000     0.      0.00 
   5   4   8      8.45    4.79  0. 1.0000     0.      0.00 
  -5  -4  -9      7.18    5.83  0. 1.0000     0.      0.00 
   5   4   9      4.86    4.52  0. 1.0000     0.      0.00 
  -5  -4 -10     34.13    6.60  0. 1.0000     0.      0.00 
   5   4  10     30.61    4.94  0. 1.0000     0.      0.00 
  -5  -5   4     13.01    5.29  0. 1.0000     0.      0.00 
   5   5  -4     22.28    5.60  0. 1.0000     0.      0.00 
  -5  -5   3    113.54    8.69  0. 1.0000     0.      0.00 
   5   5  -3    117.86    8.57  0. 1.0000     0.      0.00 
  -5  -5   2    165.81   10.58  0. 1.0000     0.      0.00 
   5   5  -2    192.61   12.16  0. 1.0000     0.      0.00 
  -5  -5   1    648.58   34.82  0. 1.0000     0.      0.00 
   5   5  -1    640.48   34.36  0. 1.0000     0.      0.00 
  -5  -5   0      6.49    5.60  0. 1.0000     0.      0.00 
   5   5   0     10.15    4.56  0. 1.0000     0.      0.00 
  -5  -5  -1     90.84    7.41  0. 1.0000     0.      0.00 
  -5  -5  -1     96.82    7.72  0. 1.0000     0.      0.00 
  -5  -5  -2   1061.28   55.90  0. 1.0000     0.      0.00 
  -5  -5  -2   1053.95   55.55  0. 1.0000     0.      0.00 
  -5  -5  -3      6.02    4.83  0. 1.0000     0.      0.00 
  -5  -5  -3      6.06    4.56  0. 1.0000     0.      0.00 
  -5  -5  -4   1917.57  100.22  0. 1.0000     0.      0.00 
  -5  -5  -4   2023.35  105.74  0. 1.0000     0.      0.00 
  -5  -5  -5     34.48    5.60  0. 1.0000     0.      0.00 
   5   5   5     45.25    5.33  0. 1.0000     0.      0.00 
  -5  -5  -6      0.00    5.40  0. 1.0000     0.      0.00 
   5   5   6      8.22    4.75  0. 1.0000     0.      0.00 
  -5  -5  -7     10.93    5.75  0. 1.0000     0.      0.00 
   5   5   7      4.48    4.56  0. 1.0000     0.      0.00 
  -5  -5  -8     56.17    6.29  0. 1.0000     0.      0.00 
   5   5   8     67.68    6.33  0. 1.0000     0.      0.00 
  -5  -5  -9     11.16    5.75  0. 1.0000     0.      0.00 
   5   5   9      9.03    4.59  0. 1.0000     0.      0.00 
  -5  -5 -10     10.27    6.18  0. 1.0000     0.      0.00 
   5   5  10      0.97    4.71  0. 1.0000     0.      0.00 
  -5  -6   3     27.99    5.79  0. 1.0000     0.      0.00 
   5   6  -3     27.06    5.52  0. 1.0000     0.      0.00 
  -5  -6   2     60.26    7.03  0. 1.0000     0.      0.00 
   5   6  -2     61.92    6.76  0. 1.0000     0.      0.00 
  -5  -6   1    857.44   45.56  0. 1.0000     0.      0.00 
   5   6  -1    838.14   44.55  0. 1.0000     0.      0.00 
  -5  -6   0     51.66    6.60  0. 1.0000     0.      0.00 
   5   6   0     54.55    6.37  0. 1.0000     0.      0.00 
  -5  -6  -1     78.56    6.99  0. 1.0000     0.      0.00 
  -5  -6  -1     76.13    7.22  0. 1.0000     0.      0.00 
  -5  -6  -2      6.14    5.10  0. 1.0000     0.      0.00 
  -5  -6  -2     10.27    5.44  0. 1.0000     0.      0.00 
  -5  -6  -3     87.71    7.06  0. 1.0000     0.      0.00 
  -5  -6  -3     99.18    7.84  0. 1.0000     0.      0.00 
  -5  -6  -4     13.55    5.10  0. 1.0000     0.      0.00 
  -5  -6  -4      3.47    5.17  0. 1.0000     0.      0.00 
  -5  -6  -5   1361.25   71.50  0. 1.0000     0.      0.00 
  -5  -6  -5   1555.44   81.54  0. 1.0000     0.      0.00 
  -5  -6  -6      5.48    5.44  0. 1.0000     0.      0.00 
   5   6   6      2.82    4.67  0. 1.0000     0.      0.00 
  -5  -6  -7    128.06    9.46  0. 1.0000     0.      0.00 
   5   6   7    103.00    7.57  0. 1.0000     0.      0.00 
  -5  -6  -8     24.40    6.29  0. 1.0000     0.      0.00 
   5   6   8     30.77    5.44  0. 1.0000     0.      0.00 
  -5  -6  -9    126.05    9.46  0. 1.0000     0.      0.00 
   5   6   9    122.88    8.18  0. 1.0000     0.      0.00 
  -5  -6 -10      3.40    6.49  0. 1.0000     0.      0.00 
   5   6  10      5.06    4.83  0. 1.0000     0.      0.00 
  -5  -7   2    313.02   17.64  0. 1.0000     0.      0.00 
   5   7  -2    300.59   17.03  0. 1.0000     0.      0.00 
  -5  -7   1    117.44    8.88  0. 1.0000     0.      0.00 
   5   7  -1     94.35    7.68  0. 1.0000     0.      0.00 
  -5  -7   0     35.09    6.52  0. 1.0000     0.      0.00 
  -5  -7   0     33.05    6.25  0. 1.0000     0.      0.00 
  -5  -7  -1      0.46    5.33  0. 1.0000     0.      0.00 
  -5  -7  -1     -5.25    5.87  0. 1.0000     0.      0.00 
  -5  -7  -2     20.69    5.52  0. 1.0000     0.      0.00 
  -5  -7  -2     17.33    5.79  0. 1.0000     0.      0.00 
  -5  -7  -3     45.05    6.02  0. 1.0000     0.      0.00 
  -5  -7  -3     41.66    6.33  0. 1.0000     0.      0.00 
  -5  -7  -4   1215.71   64.01  0. 1.0000     0.      0.00 
  -5  -7  -4   1213.78   63.97  0. 1.0000     0.      0.00 
  -5  -7  -5      9.27    5.52  0. 1.0000     0.      0.00 
  -5  -7  -5      7.41    5.37  0. 1.0000     0.      0.00 
  -5  -7  -6    346.61   19.38  0. 1.0000     0.      0.00 
  -5  -7  -6    413.47   22.78  0. 1.0000     0.      0.00 
  -5  -7  -7     14.59    5.33  0. 1.0000     0.      0.00 
   5   7   7     18.96    4.90  0. 1.0000     0.      0.00 
  -5  -7  -8    138.36    9.84  0. 1.0000     0.      0.00 
   5   7   8    135.12    8.92  0. 1.0000     0.      0.00 
  -5  -7  -9    155.93   10.77  0. 1.0000     0.      0.00 
   5   7   9    124.97    8.26  0. 1.0000     0.      0.00 
  -5  -7 -10     77.91    8.38  0. 1.0000     0.      0.00 
   5   7  10     84.47    6.52  0. 1.0000     0.      0.00 
  -5  -8   0      3.01    5.71  0. 1.0000     0.      0.00 
  -5  -8   0      0.42    5.87  0. 1.0000     0.      0.00 
  -5  -8  -1     88.33    7.80  0. 1.0000     0.      0.00 
  -5  -8  -1     96.98    8.22  0. 1.0000     0.      0.00 
  -5  -8  -2      8.07    5.75  0. 1.0000     0.      0.00 
  -5  -8  -2      6.99    6.10  0. 1.0000     0.      0.00 
  -5  -8  -3     29.65    5.79  0. 1.0000     0.      0.00 
  -5  -8  -3     32.35    6.18  0. 1.0000     0.      0.00 
  -5  -8  -5    565.97   30.58  0. 1.0000     0.      0.00 
  -5  -8  -5    642.02   34.40  0. 1.0000     0.      0.00 
  -5  -8  -6     36.83    6.18  0. 1.0000     0.      0.00 
  -5  -8  -6     32.62    5.56  0. 1.0000     0.      0.00 
  -5  -8  -7    103.46    8.26  0. 1.0000     0.      0.00 
  -5  -8  -7    127.25    8.80  0. 1.0000     0.      0.00 
  -5  -8  -8      7.57    5.83  0. 1.0000     0.      0.00 
   5   8   8      7.72    4.71  0. 1.0000     0.      0.00 
  -5  -8  -9    133.08    9.50  0. 1.0000     0.      0.00 
   5   8   9    123.96    8.26  0. 1.0000     0.      0.00 
  -5  -9  -2     12.24    5.37  0. 1.0000     0.      0.00 
  -5  -9  -2     13.36    5.79  0. 1.0000     0.      0.00 
  -5  -9  -3     27.76    5.68  0. 1.0000     0.      0.00 
  -5  -9  -3     37.68    6.29  0. 1.0000     0.      0.00 
  -5  -9  -4    416.95   22.82  0. 1.0000     0.      0.00 
  -5  -9  -4    480.65   26.10  0. 1.0000     0.      0.00 
  -5  -9  -5     24.28    5.95  0. 1.0000     0.      0.00 
  -5  -9  -5     25.75    6.22  0. 1.0000     0.      0.00 
  -5  -9  -6    411.54   22.70  0. 1.0000     0.      0.00 
  -5  -9  -6    415.40   22.78  0. 1.0000     0.      0.00 
  -5  -9  -7      0.04    5.75  0. 1.0000     0.      0.00 
  -5  -9  -7      1.51    5.48  0. 1.0000     0.      0.00 
  -5  -9  -8      9.69    5.29  0. 1.0000     0.      0.00 
  -5  -9  -8      7.14    5.71  0. 1.0000     0.      0.00 
  -6   6   7    370.58   20.69  0. 1.0000     0.      0.00 
   6  -6  -7    440.50   23.94  0. 1.0000     0.      0.00 
  -6   6   6      3.71    5.91  0. 1.0000     0.      0.00 
   6  -6  -6     22.62    5.17  0. 1.0000     0.      0.00 
   6  -6  -5    520.80   27.84  0. 1.0000     0.      0.00 
   6  -6  -5    498.41   26.72  0. 1.0000     0.      0.00 
   6  -6  -4     41.96    5.64  0. 1.0000     0.      0.00 
   6  -6  -4     26.52    5.64  0. 1.0000     0.      0.00 
   6  -6  -3     14.28    4.83  0. 1.0000     0.      0.00 
   6  -6  -3     20.35    5.21  0. 1.0000     0.      0.00 
  -6   5   7      4.67    5.56  0. 1.0000     0.      0.00 
   6  -5  -7      7.14    4.94  0. 1.0000     0.      0.00 
  -6   5   6     15.79    5.98  0. 1.0000     0.      0.00 
   6  -5  -6      7.45    4.79  0. 1.0000     0.      0.00 
  -6   5   5     45.79    6.33  0. 1.0000     0.      0.00 
   6  -5  -5     62.39    5.87  0. 1.0000     0.      0.00 
   6  -5  -4    102.73    7.30  0. 1.0000     0.      0.00 
   6  -5  -4    101.69    7.57  0. 1.0000     0.      0.00 
   6  -5  -3     15.87    4.29  0. 1.0000     0.      0.00 
   6  -5  -3     10.58    5.29  0. 1.0000     0.      0.00 
   6  -5  -2    281.13   15.44  0. 1.0000     0.      0.00 
   6  -5  -2    253.68   14.40  0. 1.0000     0.      0.00 
  -6   4   7    530.06   28.61  0. 1.0000     0.      0.00 
   6  -4  -7    588.74   31.27  0. 1.0000     0.      0.00 
  -6   4   6     10.04    5.95  0. 1.0000     0.      0.00 
   6  -4  -6      0.54    4.83  0. 1.0000     0.      0.00 
  -6   4   5   1699.83   88.99  0. 1.0000     0.      0.00 
   6  -4  -5   1657.36   86.67  0. 1.0000     0.      0.00 
  -6   4   4    120.99    8.42  0. 1.0000     0.      0.00 
   6  -4  -4    141.57    8.88  0. 1.0000     0.      0.00 
   6  -4  -3    611.91   32.51  0. 1.0000     0.      0.00 
   6  -4  -3    526.20   27.99  0. 1.0000     0.      0.00 
   6  -4  -2    302.98   16.48  0. 1.0000     0.      0.00 
   6  -4  -2    284.37   15.83  0. 1.0000     0.      0.00 
   6  -4  -1     10.23    3.28  0. 1.0000     0.      0.00 
   6  -4  -1      1.43    4.17  0. 1.0000     0.      0.00 
   6  -4   2     18.80    4.40  0. 1.0000     0.      0.00 
   6  -4   2     24.63    4.63  0. 1.0000     0.      0.00 
  -6   3   7     16.64    6.10  0. 1.0000     0.      0.00 
   6  -3  -7      8.11    4.83  0. 1.0000     0.      0.00 
  -6   3   6     97.64    8.18  0. 1.0000     0.      0.00 
   6  -3  -6     90.61    7.22  0. 1.0000     0.      0.00 
  -6   3   5    107.83    8.26  0. 1.0000     0.      0.00 
   6  -3  -5    101.96    7.41  0. 1.0000     0.      0.00 
  -6   3   4    791.04   41.93  0. 1.0000     0.      0.00 
   6  -3  -4    846.63   44.59  0. 1.0000     0.      0.00 
  -6   3   3      8.18    4.67  0. 1.0000     0.      0.00 
   6  -3  -3      4.44    3.63  0. 1.0000     0.      0.00 
  -6   2   7    230.09   13.55  0. 1.0000     0.      0.00 
   6  -2  -7    227.12   13.43  0. 1.0000     0.      0.00 
  -6   2   6     21.47    5.95  0. 1.0000     0.      0.00 
   6  -2  -6     16.37    5.40  0. 1.0000     0.      0.00 
  -6   2   5    492.23   26.75  0. 1.0000     0.      0.00 
   6  -2  -5    467.91   25.29  0. 1.0000     0.      0.00 
  -6   2   4    192.88   11.77  0. 1.0000     0.      0.00 
   6  -2  -4    196.12   11.54  0. 1.0000     0.      0.00 
  -6   2   3      2.28    4.32  0. 1.0000     0.      0.00 
   6  -2  -3      4.67    3.51  0. 1.0000     0.      0.00 
  -6   2   2     65.17    5.29  0. 1.0000     0.      0.00 
   6  -2  -2     89.88    5.91  0. 1.0000     0.      0.00 
  -6   1   7     18.26    5.68  0. 1.0000     0.      0.00 
   6  -1  -7     12.12    5.25  0. 1.0000     0.      0.00 
  -6   1   6    186.16   11.43  0. 1.0000     0.      0.00 
   6  -1  -6    176.55   10.93  0. 1.0000     0.      0.00 
  -6   1   5      4.48    4.98  0. 1.0000     0.      0.00 
   6  -1  -5      8.34    4.63  0. 1.0000     0.      0.00 
  -6   1   4    397.26   21.62  0. 1.0000     0.      0.00 
   6  -1  -4    351.74   19.30  0. 1.0000     0.      0.00 
  -6   1   3      6.79    4.44  0. 1.0000     0.      0.00 
   6  -1  -3      7.72    3.59  0. 1.0000     0.      0.00 
  -6   1   2     -1.00    3.86  0. 1.0000     0.      0.00 
   6  -1  -2     -3.55    3.32  0. 1.0000     0.      0.00 
  -6   1  -5    113.27    7.99  0. 1.0000     0.      0.00 
   6  -1   5    105.70    6.91  0. 1.0000     0.      0.00 
  -6   1  -6      1.08    5.75  0. 1.0000     0.      0.00 
   6  -1   6      6.83    5.25  0. 1.0000     0.      0.00 
  -6   0   7    188.94   11.31  0. 1.0000     0.      0.00 
   6   0  -7    181.95   11.16  0. 1.0000     0.      0.00 
  -6   0   6     22.55    5.60  0. 1.0000     0.      0.00 
   6   0  -6     26.17    5.48  0. 1.0000     0.      0.00 
  -6   0   5    212.76   12.70  0. 1.0000     0.      0.00 
   6   0  -5    216.46   12.74  0. 1.0000     0.      0.00 
  -6   0   4     40.15    5.10  0. 1.0000     0.      0.00 
   6   0  -4     32.31    5.25  0. 1.0000     0.      0.00 
  -6   0   3     48.49    4.94  0. 1.0000     0.      0.00 
   6   0  -3     17.99    4.44  0. 1.0000     0.      0.00 
  -6   0   2     72.97    5.25  0. 1.0000     0.      0.00 
   6   0  -2     75.48    5.44  0. 1.0000     0.      0.00 
  -6   0   1   4042.07  211.37  0. 1.0000     0.      0.00 
   6   0  -1   3200.07  167.51  0. 1.0000     0.      0.00 
  -6   0  -5      1.62    3.71  0. 1.0000     0.      0.00 
   6   0   5     10.27    3.59  0. 1.0000     0.      0.00 
  -6   0  -6    239.55   14.01  0. 1.0000     0.      0.00 
   6   0   6    233.68   13.16  0. 1.0000     0.      0.00 
  -6   0  -7     -6.72    6.22  0. 1.0000     0.      0.00 
   6   0   7      3.55    5.10  0. 1.0000     0.      0.00 
  -6  -1   6     86.63    7.14  0. 1.0000     0.      0.00 
   6   1  -6     83.12    7.30  0. 1.0000     0.      0.00 
  -6  -1   5      1.78    5.13  0. 1.0000     0.      0.00 
   6   1  -5      1.78    6.14  0. 1.0000     0.      0.00 
  -6  -1   4     90.99    7.10  0. 1.0000     0.      0.00 
   6   1  -4     87.60    7.41  0. 1.0000     0.      0.00 
  -6  -1   3     13.78    4.09  0. 1.0000     0.      0.00 
   6   1  -3     14.59    4.29  0. 1.0000     0.      0.00 
  -6  -1   2     78.06    5.68  0. 1.0000     0.      0.00 
   6   1  -2     72.62    5.40  0. 1.0000     0.      0.00 
  -6  -1   1   4339.33  226.04  0. 1.0000     0.      0.00 
   6   1  -1   3995.74  208.24  0. 1.0000     0.      0.00 
  -6  -1  -5      1.43    2.93  0. 1.0000     0.      0.00 
   6   1   5      0.19    3.20  0. 1.0000     0.      0.00 
  -6  -1  -6      4.52    4.79  0. 1.0000     0.      0.00 
   6   1   6      2.24    4.36  0. 1.0000     0.      0.00 
  -6  -1  -7     -6.99    5.83  0. 1.0000     0.      0.00 
   6   1   7      2.05    4.94  0. 1.0000     0.      0.00 
  -6  -2   6     -4.90    4.79  0. 1.0000     0.      0.00 
   6   2  -6      0.00    5.17  0. 1.0000     0.      0.00 
  -6  -2   5    144.81    9.65  0. 1.0000     0.      0.00 
   6   2  -5    157.71   10.39  0. 1.0000     0.      0.00 
  -6  -2   4     42.12    5.64  0. 1.0000     0.      0.00 
   6   2  -4     40.27    5.91  0. 1.0000     0.      0.00 
  -6  -2   3    127.40    8.49  0. 1.0000     0.      0.00 
   6   2  -3    143.23    9.27  0. 1.0000     0.      0.00 
  -6  -2   2    479.10   25.67  0. 1.0000     0.      0.00 
   6   2  -2    479.87   25.71  0. 1.0000     0.      0.00 
  -6  -2   1   2859.56  149.02  0. 1.0000     0.      0.00 
   6   2  -1   2719.81  141.76  0. 1.0000     0.      0.00 
  -6  -2   0    219.32   12.24  0. 1.0000     0.      0.00 
  -6  -2  -5     -1.66    3.01  0. 1.0000     0.      0.00 
   6   2   5      2.47    3.17  0. 1.0000     0.      0.00 
  -6  -2  -6    226.70   13.05  0. 1.0000     0.      0.00 
   6   2   6    221.75   12.59  0. 1.0000     0.      0.00 
  -6  -2  -7     -0.62    5.64  0. 1.0000     0.      0.00 
   6   2   7     -1.35    4.21  0. 1.0000     0.      0.00 
  -6  -2  -8    506.51   27.68  0. 1.0000     0.      0.00 
   6   2   8    517.32   27.64  0. 1.0000     0.      0.00 
  -6  -3   5      4.71    5.21  0. 1.0000     0.      0.00 
   6   3  -5      6.60    5.44  0. 1.0000     0.      0.00 
  -6  -3   4    349.04   19.30  0. 1.0000     0.      0.00 
   6   3  -4    366.91   20.31  0. 1.0000     0.      0.00 
  -6  -3   3      6.45    5.48  0. 1.0000     0.      0.00 
   6   3  -3      5.02    5.17  0. 1.0000     0.      0.00 
  -6  -3   2    325.26   18.14  0. 1.0000     0.      0.00 
   6   3  -2    310.59   17.33  0. 1.0000     0.      0.00 
  -6  -3   1   2653.79  138.40  0. 1.0000     0.      0.00 
   6   3  -1   2589.70  135.01  0. 1.0000     0.      0.00 
  -6  -3   0     39.15    4.52  0. 1.0000     0.      0.00 
   6   3   0     29.53    3.78  0. 1.0000     0.      0.00 
  -6  -3  -1    432.78   23.13  0. 1.0000     0.      0.00 
  -6  -3  -1    486.82   25.83  0. 1.0000     0.      0.00 
  -6  -3  -5     -2.01    3.67  0. 1.0000     0.      0.00 
   6   3   5     -2.70    3.59  0. 1.0000     0.      0.00 
  -6  -3  -6     30.00    4.59  0. 1.0000     0.      0.00 
   6   3   6     27.26    4.25  0. 1.0000     0.      0.00 
  -6  -3  -7    221.25   13.24  0. 1.0000     0.      0.00 
   6   3   7    272.29   15.17  0. 1.0000     0.      0.00 
  -6  -3  -8    155.35   10.50  0. 1.0000     0.      0.00 
   6   3   8    151.84    9.54  0. 1.0000     0.      0.00 
   6   3   9    240.67   13.94  0. 1.0000     0.      0.00 
  -6  -4   5    324.68   18.14  0. 1.0000     0.      0.00 
  -6  -4   4     43.97    6.37  0. 1.0000     0.      0.00 
   6   4  -4     36.71    6.10  0. 1.0000     0.      0.00 
  -6  -4   3    192.30   11.97  0. 1.0000     0.      0.00 
   6   4  -3    173.88   11.00  0. 1.0000     0.      0.00 
  -6  -4   2    703.02   37.49  0. 1.0000     0.      0.00 
   6   4  -2    635.84   34.05  0. 1.0000     0.      0.00 
  -6  -4   1   1062.44   55.98  0. 1.0000     0.      0.00 
   6   4  -1   1092.17   57.45  0. 1.0000     0.      0.00 
  -6  -4   0     58.30    5.64  0. 1.0000     0.      0.00 
   6   4   0     48.61    5.06  0. 1.0000     0.      0.00 
  -6  -4  -1    112.88    7.68  0. 1.0000     0.      0.00 
  -6  -4  -1    114.81    8.07  0. 1.0000     0.      0.00 
  -6  -4  -2    246.50   13.86  0. 1.0000     0.      0.00 
  -6  -4  -2    244.96   13.74  0. 1.0000     0.      0.00 
  -6  -4  -3      2.35    3.24  0. 1.0000     0.      0.00 
  -6  -4  -3      5.52    3.86  0. 1.0000     0.      0.00 
  -6  -4  -4     53.04    5.13  0. 1.0000     0.      0.00 
  -6  -4  -4     53.20    4.59  0. 1.0000     0.      0.00 
  -6  -4  -5     12.16    4.67  0. 1.0000     0.      0.00 
  -6  -4  -5     13.13    3.67  0. 1.0000     0.      0.00 
  -6  -4  -6   1598.68   83.66  0. 1.0000     0.      0.00 
   6   4   6   1636.13   85.51  0. 1.0000     0.      0.00 
  -6  -4  -7     24.86    5.79  0. 1.0000     0.      0.00 
   6   4   7     15.29    4.59  0. 1.0000     0.      0.00 
  -6  -4  -8    398.03   22.04  0. 1.0000     0.      0.00 
   6   4   8    432.39   23.32  0. 1.0000     0.      0.00 
  -6  -4  -9     42.70    7.41  0. 1.0000     0.      0.00 
   6   4   9     60.42    5.98  0. 1.0000     0.      0.00 
  -6  -5   4     39.92    6.22  0. 1.0000     0.      0.00 
   6   5  -4     43.39    6.10  0. 1.0000     0.      0.00 
  -6  -5   3     37.80    6.37  0. 1.0000     0.      0.00 
   6   5  -3     29.07    6.02  0. 1.0000     0.      0.00 
  -6  -5   2    430.46   23.67  0. 1.0000     0.      0.00 
   6   5  -2    354.40   19.77  0. 1.0000     0.      0.00 
  -6  -5   1    720.01   38.41  0. 1.0000     0.      0.00 
   6   5  -1    682.56   36.44  0. 1.0000     0.      0.00 
  -6  -5   0     76.59    6.87  0. 1.0000     0.      0.00 
   6   5   0     53.51    5.87  0. 1.0000     0.      0.00 
  -6  -5  -1    122.03    8.38  0. 1.0000     0.      0.00 
  -6  -5  -1    126.98    8.88  0. 1.0000     0.      0.00 
  -6  -5  -2     48.06    5.21  0. 1.0000     0.      0.00 
  -6  -5  -2     38.41    5.79  0. 1.0000     0.      0.00 
  -6  -5  -3    134.58    8.57  0. 1.0000     0.      0.00 
  -6  -5  -3    135.58    9.11  0. 1.0000     0.      0.00 
  -6  -5  -4     63.24    5.56  0. 1.0000     0.      0.00 
  -6  -5  -4     70.26    6.49  0. 1.0000     0.      0.00 
  -6  -5  -5    203.96   12.32  0. 1.0000     0.      0.00 
  -6  -5  -5    193.76   11.39  0. 1.0000     0.      0.00 
  -6  -5  -6     47.29    6.06  0. 1.0000     0.      0.00 
   6   5   6     51.35    5.17  0. 1.0000     0.      0.00 
  -6  -5  -7   1052.02   55.52  0. 1.0000     0.      0.00 
   6   5   7    863.23   45.52  0. 1.0000     0.      0.00 
  -6  -5  -8    148.67   10.15  0. 1.0000     0.      0.00 
   6   5   8    180.37   10.89  0. 1.0000     0.      0.00 
  -6  -5  -9     96.25    8.45  0. 1.0000     0.      0.00 
   6   5   9     99.33    7.37  0. 1.0000     0.      0.00 
  -6  -6   3      5.60    5.17  0. 1.0000     0.      0.00 
   6   6  -3     -3.82    5.56  0. 1.0000     0.      0.00 
  -6  -6   2    254.11   14.90  0. 1.0000     0.      0.00 
   6   6  -2    268.66   15.71  0. 1.0000     0.      0.00 
  -6  -6   1    234.15   14.13  0. 1.0000     0.      0.00 
   6   6  -1    225.92   13.51  0. 1.0000     0.      0.00 
  -6  -6  -1    164.19   10.96  0. 1.0000     0.      0.00 
  -6  -6  -1    165.31   10.73  0. 1.0000     0.      0.00 
  -6  -6  -2    109.06    7.99  0. 1.0000     0.      0.00 
  -6  -6  -2     97.75    7.99  0. 1.0000     0.      0.00 
  -6  -6  -3     14.36    4.59  0. 1.0000     0.      0.00 
  -6  -6  -3     20.11    5.75  0. 1.0000     0.      0.00 
  -6  -6  -4     83.66    6.83  0. 1.0000     0.      0.00 
  -6  -6  -4    100.11    8.22  0. 1.0000     0.      0.00 
  -6  -6  -5     79.03    6.83  0. 1.0000     0.      0.00 
  -6  -6  -5     69.76    6.91  0. 1.0000     0.      0.00 
  -6  -6  -6   1440.78   75.55  0. 1.0000     0.      0.00 
  -6  -6  -6   1490.97   78.22  0. 1.0000     0.      0.00 
  -6  -6  -7     96.21    8.26  0. 1.0000     0.      0.00 
   6   6   7     96.67    7.34  0. 1.0000     0.      0.00 
  -6  -6  -8    257.35   15.33  0. 1.0000     0.      0.00 
   6   6   8    218.05   12.66  0. 1.0000     0.      0.00 
  -6  -6  -9      0.97    6.52  0. 1.0000     0.      0.00 
   6   6   9      9.81    4.75  0. 1.0000     0.      0.00 
   6   6  10      5.68    5.44  0. 1.0000     0.      0.00 
  -6  -7   1    258.51   15.13  0. 1.0000     0.      0.00 
   6   7  -1    263.53   15.25  0. 1.0000     0.      0.00 
  -6  -7   0    178.55   11.58  0. 1.0000     0.      0.00 
  -6  -7   0    159.75   10.85  0. 1.0000     0.      0.00 
  -6  -7  -1     57.56    6.87  0. 1.0000     0.      0.00 
  -6  -7  -1     62.54    7.14  0. 1.0000     0.      0.00 
  -6  -7  -2     68.76    6.68  0. 1.0000     0.      0.00 
  -6  -7  -2     48.03    6.72  0. 1.0000     0.      0.00 
  -6  -7  -3    218.90   13.09  0. 1.0000     0.      0.00 
  -6  -7  -3    253.60   15.10  0. 1.0000     0.      0.00 
  -6  -7  -4     36.79    5.83  0. 1.0000     0.      0.00 
  -6  -7  -4     31.00    6.41  0. 1.0000     0.      0.00 
  -6  -7  -6      0.12    5.60  0. 1.0000     0.      0.00 
  -6  -7  -6     10.96    5.02  0. 1.0000     0.      0.00 
  -6  -7  -7    516.55   27.91  0. 1.0000     0.      0.00 
  -6  -7  -7    597.62   32.08  0. 1.0000     0.      0.00 
  -6  -7  -8     55.67    7.49  0. 1.0000     0.      0.00 
   6   7   8     76.36    6.45  0. 1.0000     0.      0.00 
  -6  -7  -9    114.47    9.84  0. 1.0000     0.      0.00 
   6   7   9    124.93    8.30  0. 1.0000     0.      0.00 
  -6  -7 -10     -4.79    6.52  0. 1.0000     0.      0.00 
   6   7  10      9.30    5.40  0. 1.0000     0.      0.00 
  -6  -8   0    220.40   13.24  0. 1.0000     0.      0.00 
  -6  -8   0    209.28   12.89  0. 1.0000     0.      0.00 
  -6  -8  -1     81.27    7.64  0. 1.0000     0.      0.00 
  -6  -8  -1     73.54    7.30  0. 1.0000     0.      0.00 
  -6  -8  -2      1.78    5.87  0. 1.0000     0.      0.00 
  -6  -8  -2     -4.05    6.10  0. 1.0000     0.      0.00 
  -6  -8  -3     -1.08    5.83  0. 1.0000     0.      0.00 
  -6  -8  -3      5.87    5.37  0. 1.0000     0.      0.00 
  -6  -8  -4    207.16   12.66  0. 1.0000     0.      0.00 
  -6  -8  -4    183.03   11.77  0. 1.0000     0.      0.00 
  -6  -8  -5     48.03    6.87  0. 1.0000     0.      0.00 
  -6  -8  -5     48.45    6.52  0. 1.0000     0.      0.00 
  -6  -8  -6    352.17   19.61  0. 1.0000     0.      0.00 
  -6  -8  -6    396.49   21.93  0. 1.0000     0.      0.00 
  -6  -8  -7     63.43    6.64  0. 1.0000     0.      0.00 
  -6  -8  -7     57.10    7.14  0. 1.0000     0.      0.00 
  -6  -8  -8    146.47    9.61  0. 1.0000     0.      0.00 
  -6  -8  -8    184.58   12.05  0. 1.0000     0.      0.00 
  -6  -8  -9     13.47    7.53  0. 1.0000     0.      0.00 
   6   8   9      9.57    4.79  0. 1.0000     0.      0.00 
  -6  -9  -2     20.62    5.98  0. 1.0000     0.      0.00 
  -6  -9  -2     16.87    6.45  0. 1.0000     0.      0.00 
  -6  -9  -3     -0.93    6.02  0. 1.0000     0.      0.00 
  -6  -9  -3      5.87    5.33  0. 1.0000     0.      0.00 
  -6  -9  -4     -0.12    5.33  0. 1.0000     0.      0.00 
  -6  -9  -4      5.79    5.98  0. 1.0000     0.      0.00 
  -6  -9  -5    482.96   26.21  0. 1.0000     0.      0.00 
  -6  -9  -5    455.17   24.94  0. 1.0000     0.      0.00 
  -6  -9  -6      5.44    5.37  0. 1.0000     0.      0.00 
  -6  -9  -6      7.14    5.83  0. 1.0000     0.      0.00 
  -6  -9  -7     23.74    5.60  0. 1.0000     0.      0.00 
  -6  -9  -7     31.77    6.95  0. 1.0000     0.      0.00 
  -6  -9  -8      2.63    5.33  0. 1.0000     0.      0.00 
  -6  -9  -8      5.21    7.10  0. 1.0000     0.      0.00 
  -7   4   5     81.15    7.45  0. 1.0000     0.      0.00 
   7  -4  -5    112.81    8.11  0. 1.0000     0.      0.00 
   7  -4  -1      4.32    3.36  0. 1.0000     0.      0.00 
   7  -3  -7    157.32   10.35  0. 1.0000     0.      0.00 
  -7   3   6     -2.90    5.68  0. 1.0000     0.      0.00 
   7  -3  -6      0.58    5.17  0. 1.0000     0.      0.00 
  -7   3   5    282.13   16.10  0. 1.0000     0.      0.00 
   7  -3  -5    275.34   15.48  0. 1.0000     0.      0.00 
  -7   3   4     63.93    6.02  0. 1.0000     0.      0.00 
   7  -3  -4     70.11    5.71  0. 1.0000     0.      0.00 
  -7   2   7      8.84    5.87  0. 1.0000     0.      0.00 
   7  -2  -7     -7.88    5.48  0. 1.0000     0.      0.00 
  -7   2   6     99.80    8.15  0. 1.0000     0.      0.00 
   7  -2  -6     86.71    6.91  0. 1.0000     0.      0.00 
  -7   2   5     90.15    7.68  0. 1.0000     0.      0.00 
   7  -2  -5     75.94    6.41  0. 1.0000     0.      0.00 
  -7   2   4   1373.61   71.92  0. 1.0000     0.      0.00 
   7  -2  -4   1241.19   65.01  0. 1.0000     0.      0.00 
  -7   2   3     75.40    5.98  0. 1.0000     0.      0.00 
   7  -2  -3     96.90    6.64  0. 1.0000     0.      0.00 
  -7   1   7   1328.44   69.49  0. 1.0000     0.      0.00 
   7  -1  -7   1230.76   64.51  0. 1.0000     0.      0.00 
  -7   1   6      5.68    5.21  0. 1.0000     0.      0.00 
   7  -1  -6      5.91    5.37  0. 1.0000     0.      0.00 
  -7   1   5    502.65   27.26  0. 1.0000     0.      0.00 
   7  -1  -5    454.39   24.59  0. 1.0000     0.      0.00 
  -7   1   4    149.33    9.54  0. 1.0000     0.      0.00 
   7  -1  -4    123.08    8.30  0. 1.0000     0.      0.00 
  -7   1   3    705.72   37.33  0. 1.0000     0.      0.00 
   7  -1  -3    653.22   34.51  0. 1.0000     0.      0.00 
  -7   1   2     29.88    3.47  0. 1.0000     0.      0.00 
   7  -1  -2     42.20    3.82  0. 1.0000     0.      0.00 
  -7   0   6    105.16    7.84  0. 1.0000     0.      0.00 
   7   0  -6    112.61    7.91  0. 1.0000     0.      0.00 
  -7   0   5    127.48    8.69  0. 1.0000     0.      0.00 
   7   0  -5    122.77    8.84  0. 1.0000     0.      0.00 
  -7   0   4    927.71   48.84  0. 1.0000     0.      0.00 
   7   0  -4   1023.84   53.93  0. 1.0000     0.      0.00 
  -7   0   3    268.74   14.98  0. 1.0000     0.      0.00 
   7   0  -3    276.34   15.25  0. 1.0000     0.      0.00 
  -7   0   2     65.44    5.06  0. 1.0000     0.      0.00 
   7   0  -2     78.06    5.48  0. 1.0000     0.      0.00 
  -7  -1   6      6.99    4.94  0. 1.0000     0.      0.00 
   7   1  -6      8.15    4.94  0. 1.0000     0.      0.00 
  -7  -1   5    493.00   26.56  0. 1.0000     0.      0.00 
   7   1  -5    484.51   26.14  0. 1.0000     0.      0.00 
  -7  -1   4     15.40    5.02  0. 1.0000     0.      0.00 
   7   1  -4     22.31    5.25  0. 1.0000     0.      0.00 
  -7  -1   3    659.78   34.98  0. 1.0000     0.      0.00 
   7   1  -3    685.65   36.33  0. 1.0000     0.      0.00 
  -7  -1   2     74.51    5.68  0. 1.0000     0.      0.00 
   7   1  -2     74.70    5.56  0. 1.0000     0.      0.00 
  -7  -1   1     86.90    5.44  0. 1.0000     0.      0.00 
   7   1  -1     83.85    5.29  0. 1.0000     0.      0.00 
  -7  -2   5    102.81    7.88  0. 1.0000     0.      0.00 
   7   2  -5     92.04    7.06  0. 1.0000     0.      0.00 
  -7  -2   4     52.47    5.71  0. 1.0000     0.      0.00 
   7   2  -4     61.27    6.60  0. 1.0000     0.      0.00 
  -7  -2   3    124.62    8.34  0. 1.0000     0.      0.00 
   7   2  -3    134.27    8.92  0. 1.0000     0.      0.00 
  -7  -2   2     43.12    4.67  0. 1.0000     0.      0.00 
   7   2  -2     38.07    4.90  0. 1.0000     0.      0.00 
  -7  -2   1     54.55    4.48  0. 1.0000     0.      0.00 
   7   2  -1     47.60    4.67  0. 1.0000     0.      0.00 
  -7  -2  -6      1.24    1.93  0. 1.0000     0.      0.00 
  -7  -3   5    232.83   13.40  0. 1.0000     0.      0.00 
   7   3  -5    247.70   14.32  0. 1.0000     0.      0.00 
  -7  -3   4      4.71    4.94  0. 1.0000     0.      0.00 
   7   3  -4      0.35    4.98  0. 1.0000     0.      0.00 
  -7  -3   3     18.76    4.86  0. 1.0000     0.      0.00 
   7   3  -3     10.46    5.02  0. 1.0000     0.      0.00 
  -7  -3   2     73.20    6.06  0. 1.0000     0.      0.00 
   7   3  -2     65.59    6.10  0. 1.0000     0.      0.00 
  -7  -3   1     31.46    4.40  0. 1.0000     0.      0.00 
   7   3  -1     39.92    4.67  0. 1.0000     0.      0.00 
  -7  -3  -6    226.77   13.20  0. 1.0000     0.      0.00 
  -7  -3  -7      5.52    5.68  0. 1.0000     0.      0.00 
   7   3   7      5.60    4.52  0. 1.0000     0.      0.00 
  -7  -4   4     14.25    4.75  0. 1.0000     0.      0.00 
   7   4  -4     15.17    5.29  0. 1.0000     0.      0.00 
  -7  -4   3     -1.35    5.56  0. 1.0000     0.      0.00 
   7   4  -3      0.62    5.10  0. 1.0000     0.      0.00 
  -7  -4   2     26.21    5.64  0. 1.0000     0.      0.00 
   7   4  -2     25.44    5.71  0. 1.0000     0.      0.00 
  -7  -4   1     46.83    5.56  0. 1.0000     0.      0.00 
   7   4  -1     28.68    5.06  0. 1.0000     0.      0.00 
  -7  -4   0    562.49   30.00  0. 1.0000     0.      0.00 
  -7  -4   0    543.96   29.34  0. 1.0000     0.      0.00 
  -7  -4  -1    512.30   27.26  0. 1.0000     0.      0.00 
  -7  -4  -1    590.29   31.50  0. 1.0000     0.      0.00 
  -7  -4  -2     22.51    3.36  0. 1.0000     0.      0.00 
  -7  -4  -2     12.05    4.17  0. 1.0000     0.      0.00 
  -7  -4  -7     36.37    6.49  0. 1.0000     0.      0.00 
   7   4   7     39.53    5.33  0. 1.0000     0.      0.00 
  -7  -5   3     58.14    6.45  0. 1.0000     0.      0.00 
   7   5  -3     46.06    6.25  0. 1.0000     0.      0.00 
  -7  -5   2     -4.09    5.56  0. 1.0000     0.      0.00 
   7   5  -2     -4.13    5.60  0. 1.0000     0.      0.00 
  -7  -5   1      1.54    5.44  0. 1.0000     0.      0.00 
   7   5  -1      4.13    4.90  0. 1.0000     0.      0.00 
  -7  -5   0    568.28   30.73  0. 1.0000     0.      0.00 
  -7  -5   0    612.68   32.74  0. 1.0000     0.      0.00 
  -7  -5  -1    248.16   14.82  0. 1.0000     0.      0.00 
  -7  -5  -1    253.57   14.48  0. 1.0000     0.      0.00 
  -7  -5  -2    652.44   34.86  0. 1.0000     0.      0.00 
  -7  -5  -2    652.06   34.59  0. 1.0000     0.      0.00 
  -7  -5  -4    172.42   10.46  0. 1.0000     0.      0.00 
  -7  -5  -4    186.00   10.62  0. 1.0000     0.      0.00 
  -7  -5  -5     -2.32    5.06  0. 1.0000     0.      0.00 
  -7  -5  -5      1.12    3.44  0. 1.0000     0.      0.00 
  -7  -5  -8     36.37    6.99  0. 1.0000     0.      0.00 
   7   5   8     29.73    5.44  0. 1.0000     0.      0.00 
  -7  -6   2    111.49    8.49  0. 1.0000     0.      0.00 
   7   6  -2     91.27    7.49  0. 1.0000     0.      0.00 
  -7  -6   1    211.06   12.70  0. 1.0000     0.      0.00 
   7   6  -1    166.97   10.66  0. 1.0000     0.      0.00 
  -7  -6   0    243.45   14.32  0. 1.0000     0.      0.00 
  -7  -6   0    230.13   13.94  0. 1.0000     0.      0.00 
  -7  -6  -1    488.37   26.48  0. 1.0000     0.      0.00 
  -7  -6  -1    485.28   26.52  0. 1.0000     0.      0.00 
  -7  -6  -2     27.84    5.64  0. 1.0000     0.      0.00 
  -7  -6  -2     21.12    6.41  0. 1.0000     0.      0.00 
  -7  -6  -3     13.78    5.13  0. 1.0000     0.      0.00 
  -7  -6  -3     15.44    6.18  0. 1.0000     0.      0.00 
  -7  -6  -4      0.42    4.36  0. 1.0000     0.      0.00 
  -7  -6  -4     -0.62    5.68  0. 1.0000     0.      0.00 
  -7  -6  -5    545.89   29.61  0. 1.0000     0.      0.00 
  -7  -6  -5    508.83   27.22  0. 1.0000     0.      0.00 
  -7  -6  -6      2.82    4.36  0. 1.0000     0.      0.00 
  -7  -6  -6      7.84    6.52  0. 1.0000     0.      0.00 
  -7  -6  -7     69.72    6.06  0. 1.0000     0.      0.00 
  -7  -6  -7     83.70    8.30  0. 1.0000     0.      0.00 
  -7  -6  -8    -13.40   11.47  0. 1.0000     0.      0.00 
  -7  -7   1     35.48    6.02  0. 1.0000     0.      0.00 
  -7  -7   1     25.56    6.79  0. 1.0000     0.      0.00 
  -7  -7   0     89.80    7.49  0. 1.0000     0.      0.00 
  -7  -7   0    104.70    8.88  0. 1.0000     0.      0.00 
  -7  -7  -1     35.17    6.02  0. 1.0000     0.      0.00 
  -7  -7  -1     23.55    6.64  0. 1.0000     0.      0.00 
  -7  -7  -2    237.08   14.05  0. 1.0000     0.      0.00 
  -7  -7  -2    222.76   13.59  0. 1.0000     0.      0.00 
  -7  -7  -3      2.32    4.79  0. 1.0000     0.      0.00 
  -7  -7  -3     -8.42    6.18  0. 1.0000     0.      0.00 
  -7  -7  -4     15.71    5.25  0. 1.0000     0.      0.00 
  -7  -7  -4     11.12    6.45  0. 1.0000     0.      0.00 
  -7  -7  -5     12.74    4.98  0. 1.0000     0.      0.00 
  -7  -7  -5     26.95    6.60  0. 1.0000     0.      0.00 
  -7  -7  -6     55.05    5.91  0. 1.0000     0.      0.00 
  -7  -7  -6     59.80    7.57  0. 1.0000     0.      0.00 
  -7  -7  -7     16.21    5.25  0. 1.0000     0.      0.00 
  -7  -7  -7     13.28    7.18  0. 1.0000     0.      0.00 
  -7  -7  -8    399.57   21.81  0. 1.0000     0.      0.00 
  -7  -7  -8    381.35   21.77  0. 1.0000     0.      0.00 
  -7  -8  -1     60.19    6.72  0. 1.0000     0.      0.00 
  -7  -8  -1     42.93    7.53  0. 1.0000     0.      0.00 
  -7  -8  -2     73.74    7.95  0. 1.0000     0.      0.00 
  -7  -8  -2     66.94    6.91  0. 1.0000     0.      0.00 
  -7  -8  -3     21.58    6.02  0. 1.0000     0.      0.00 
  -7  -8  -3     18.22    6.76  0. 1.0000     0.      0.00 
  -7  -8  -4     11.20    5.48  0. 1.0000     0.      0.00 
  -7  -8  -4     -1.35    6.83  0. 1.0000     0.      0.00 
  -7  -8  -5     62.27    6.49  0. 1.0000     0.      0.00 
  -7  -8  -5     47.60    7.53  0. 1.0000     0.      0.00 
  -7  -8  -6     27.95    5.64  0. 1.0000     0.      0.00 
  -7  -8  -6     19.30    7.22  0. 1.0000     0.      0.00 
  -7  -8  -7     77.64    6.72  0. 1.0000     0.      0.00 
  -7  -8  -7    102.65    9.34  0. 1.0000     0.      0.00 
  -7  -8  -8     32.89    5.87  0. 1.0000     0.      0.00 
  -7  -8  -8     40.58    7.41  0. 1.0000     0.      0.00 
  -7  -9  -3      1.39    7.18  0. 1.0000     0.      0.00 
  -7  -9  -3     12.12    5.56  0. 1.0000     0.      0.00 
  -7  -9  -4     63.93    6.29  0. 1.0000     0.      0.00 
  -7  -9  -4     80.69    8.57  0. 1.0000     0.      0.00 
  -7  -9  -5     18.92    5.40  0. 1.0000     0.      0.00 
  -7  -9  -5     13.51    7.26  0. 1.0000     0.      0.00 
  -7  -9  -6      3.28    5.44  0. 1.0000     0.      0.00 
  -7  -9  -6      0.27    6.83  0. 1.0000     0.      0.00 
  -7  -9  -7      6.41    6.72  0. 1.0000     0.      0.00 
  -7  -9  -7      0.12    5.48  0. 1.0000     0.      0.00 
  -7  -9  -8    214.07   12.93  0. 1.0000     0.      0.00 
  -8   1   4    243.06   14.36  0. 1.0000     0.      0.00 
   8  -1  -4    284.37   15.71  0. 1.0000     0.      0.00 
  -8   1   3     20.54    4.48  0. 1.0000     0.      0.00 
   8  -1  -3     33.90    4.13  0. 1.0000     0.      0.00 
   8   0  -5     22.43    5.87  0. 1.0000     0.      0.00 
  -8   0   4     76.63    6.99  0. 1.0000     0.      0.00 
   8   0  -4     92.69    6.87  0. 1.0000     0.      0.00 
  -8   0   3    607.66   32.24  0. 1.0000     0.      0.00 
   8   0  -3    619.24   32.78  0. 1.0000     0.      0.00 
  -8  -1   5      9.84    5.48  0. 1.0000     0.      0.00 
   8   1  -5      7.91    6.02  0. 1.0000     0.      0.00 
  -8  -1   4    400.35   21.77  0. 1.0000     0.      0.00 
   8   1  -4    401.89   21.89  0. 1.0000     0.      0.00 
  -8  -1   3     74.43    5.83  0. 1.0000     0.      0.00 
   8   1  -3     87.56    6.52  0. 1.0000     0.      0.00 
  -8  -1   2    130.49    8.11  0. 1.0000     0.      0.00 
   8   1  -2    120.10    7.41  0. 1.0000     0.      0.00 
   8   2  -5     87.67    8.15  0. 1.0000     0.      0.00 
  -8  -2   4    158.13   10.00  0. 1.0000     0.      0.00 
   8   2  -4    170.21   10.54  0. 1.0000     0.      0.00 
  -8  -2   3    544.73   28.99  0. 1.0000     0.      0.00 
   8   2  -3    532.77   28.45  0. 1.0000     0.      0.00 
  -8  -2   2     80.96    5.98  0. 1.0000     0.      0.00 
   8   2  -2     75.28    6.10  0. 1.0000     0.      0.00 
  -8  -3   4    331.55   18.34  0. 1.0000     0.      0.00 
   8   3  -4    277.96   15.91  0. 1.0000     0.      0.00 
  -8  -3   3      6.25    4.71  0. 1.0000     0.      0.00 
   8   3  -3      0.19    4.90  0. 1.0000     0.      0.00 
  -8  -3   2    255.61   14.17  0. 1.0000     0.      0.00 
   8   3  -2    254.65   14.44  0. 1.0000     0.      0.00 
  -8  -3   1    391.08   21.74  0. 1.0000     0.      0.00 
  -8  -4   4     90.84    6.95  0. 1.0000     0.      0.00 
   8   4  -4     96.17    7.91  0. 1.0000     0.      0.00 
  -8  -4   3     73.70    6.68  0. 1.0000     0.      0.00 
   8   4  -3     78.95    6.95  0. 1.0000     0.      0.00 
  -8  -4   2     65.94    5.98  0. 1.0000     0.      0.00 
   8   4  -2     44.51    5.64  0. 1.0000     0.      0.00 
  -8  -4   1    423.90   22.97  0. 1.0000     0.      0.00 
   8   4  -1    332.13   18.26  0. 1.0000     0.      0.00 
  -8  -5   3      9.69    4.59  0. 1.0000     0.      0.00 
   8   5  -3      7.45    5.44  0. 1.0000     0.      0.00 
  -8  -5   2     17.53    5.83  0. 1.0000     0.      0.00 
   8   5  -2      8.34    5.17  0. 1.0000     0.      0.00 
  -8  -5   1    283.29   16.02  0. 1.0000     0.      0.00 
  -8  -5   0    136.94   10.27  0. 1.0000     0.      0.00 
  -8  -5   0    129.49    8.57  0. 1.0000     0.      0.00 
  -8  -5  -1     91.92    6.60  0. 1.0000     0.      0.00 
  -8  -5  -1     89.10    8.38  0. 1.0000     0.      0.00 
  -8  -5  -2     51.38    6.91  0. 1.0000     0.      0.00 
  -8  -5  -2     50.34    4.52  0. 1.0000     0.      0.00 
  -8  -5  -5      7.06    3.32  0. 1.0000     0.      0.00 
  -8  -6   2     -0.58    5.64  0. 1.0000     0.      0.00 
   8   6  -2     -6.25    5.95  0. 1.0000     0.      0.00 
  -8  -6   1     63.20    6.56  0. 1.0000     0.      0.00 
  -8  -6   1     63.01    8.45  0. 1.0000     0.      0.00 
  -8  -6   0     52.97    6.10  0. 1.0000     0.      0.00 
  -8  -6   0     50.27    8.03  0. 1.0000     0.      0.00 
  -8  -6  -1     34.21    5.52  0. 1.0000     0.      0.00 
  -8  -6  -1     53.47    7.88  0. 1.0000     0.      0.00 
  -8  -6  -2    122.03    8.22  0. 1.0000     0.      0.00 
  -8  -6  -2    107.71    9.15  0. 1.0000     0.      0.00 
  -8  -6  -5      0.35    3.98  0. 1.0000     0.      0.00 
  -8  -6  -5      1.81    6.33  0. 1.0000     0.      0.00 
  -8  -7   1     55.52    6.02  0. 1.0000     0.      0.00 
  -8  -7   1     38.34    8.07  0. 1.0000     0.      0.00 
  -8  -7   0     69.11    6.83  0. 1.0000     0.      0.00 
  -8  -7   0     66.02    8.53  0. 1.0000     0.      0.00 
  -8  -7  -1     83.47    7.49  0. 1.0000     0.      0.00 
  -8  -7  -1     74.28    8.65  0. 1.0000     0.      0.00 
  -8  -7  -2    124.93    8.84  0. 1.0000     0.      0.00 
  -8  -7  -2    112.96    9.77  0. 1.0000     0.      0.00 
  -8  -7  -3    207.28   12.39  0. 1.0000     0.      0.00 
  -8  -7  -3    197.28   13.09  0. 1.0000     0.      0.00 
  -8  -7  -5     11.35    6.87  0. 1.0000     0.      0.00 
  -8  -7  -5     21.93    4.79  0. 1.0000     0.      0.00 
  -8  -8  -1     17.37    5.68  0. 1.0000     0.      0.00 
  -8  -8  -1      4.36    7.45  0. 1.0000     0.      0.00 
  -8  -8  -2    256.69   14.82  0. 1.0000     0.      0.00 
  -8  -8  -2    211.37   13.59  0. 1.0000     0.      0.00 
  -8  -8  -3     -4.86    5.64  0. 1.0000     0.      0.00 
  -8  -8  -3     -8.07    7.57  0. 1.0000     0.      0.00 
  -8  -8  -4     -2.86    6.18  0. 1.0000     0.      0.00 
  -8  -8  -4     -2.70    7.68  0. 1.0000     0.      0.00 
  -8  -8  -5     -2.32    4.98  0. 1.0000     0.      0.00 
  -8  -8  -5      4.67    7.49  0. 1.0000     0.      0.00 
-512 
#   3285 reflections output 
#syst 
end 
#sort 
end 
#merge 
end 
#list 6 
read type=copy 
end 
;
# end of ARCHIVE-HKL.CIF 

_exptl_crystal_recrystallization_method 
'Re-crystallisation from solvent: Water/DMF'
####################################################################### 
# 
# This file contains crystal structure data downloaded from the 
# Cambridge Structural Database (CSD) hosted by the Cambridge 
# Crystallographic Data Centre (CCDC).
# 
# Full information about CCDC data access policies and citation 
# guidelines are available at http://www.ccdc.cam.ac.uk/access/V1 
# 
# Audit and citation data items may have been added by the CCDC. 
# Please retain this information to preserve the provenance of 
# this file and to allow appropriate attribution of the data. 
# 
#######################################################################

data_1_293K
_database_code_depnum_ccdc_archive 'CCDC 2047426'
loop_
_audit_author_name
_audit_author_address
'Nicholas White'
;Australian National University
Australia
;
_audit_update_record             
;
2020-12-01 deposited with the CCDC.	2021-01-13 downloaded from the CCDC.
;

_exptl_special_details           
; 
 The crystal was 
placed in the cold stream of an Oxford 
Cryosystems open-flow nitrogen cryostat (Cosier & 
Glazer, 1986) with a nominal stability of 0.1K. 
 
Cosier, J. & Glazer, A.M., 1986. J. Appl. Cryst. 105-107. 
;

_refine_special_details          
; 
Hydrogen atoms were  visible in the Fourier difference 
map and were initially refined with restraints on bond lengths and angles, 
after which the positions were used as the basis for a riding model.  The N-H 
hydrogen atoms were refined with restraints on bond lengths and angles. 

Apart from the restraints on N-H bond length and C-N-H bond angle, it was not 
necessary to use any crystallographic restraints during the refinement.
;

_cell_length_a                   7.03480(2)
_cell_length_b                   7.85120(2)
_cell_length_c                   7.88270(2)
_cell_angle_alpha                61.268(5)
_cell_angle_beta                 74.309(4)
_cell_angle_gamma                82.320(5)
_cell_volume                     367.540(19)

_symmetry_cell_setting           triclinic
_symmetry_space_group_name_H-M   'P -1 '
_symmetry_space_group_name_Hall  '-P 1'

loop_
_symmetry_equiv_pos_as_xyz
x,y,z
-x,-y,-z

loop_
_atom_type_symbol
_atom_type_scat_dispersion_real
_atom_type_scat_dispersion_imag
_atom_type_scat_Cromer_Mann_a1
_atom_type_scat_Cromer_Mann_b1
_atom_type_scat_Cromer_Mann_a2
_atom_type_scat_Cromer_Mann_b2
_atom_type_scat_Cromer_Mann_a3
_atom_type_scat_Cromer_Mann_b3
_atom_type_scat_Cromer_Mann_a4
_atom_type_scat_Cromer_Mann_b4
_atom_type_scat_Cromer_Mann_c
_atom_type_scat_source
C 0.0181 0.0091 2.3100 20.8439 1.0200 10.2075 1.5886 0.5687 0.8650 51.6512
0.2156 'International Tables Vol C 4.2.6.8 and 6.1.1.4'
H 0.0000 0.0000 0.4930 10.5109 0.3229 26.1257 0.1402 3.1424 0.0408 57.7998
0.0030 'International Tables Vol C 4.2.6.8 and 6.1.1.4'
N 0.0311 0.0180 12.2126 0.0057 3.1322 9.8933 2.0125 28.9975 1.1663 0.5826
-11.5290 'International Tables Vol C 4.2.6.8 and 6.1.1.4'
O 0.0492 0.0322 3.0485 13.2771 2.2868 5.7011 1.5463 0.3239 0.8670 32.9089
0.2508 'International Tables Vol C 4.2.6.8 and 6.1.1.4'

_cell_formula_units_Z            2

_chemical_formula_sum            'C8 H8 N2 O2'
_chemical_formula_moiety         'C8 H8 N2 O2'
_chemical_compound_source        synthesized
_chemical_formula_weight         164.16

_cell_measurement_reflns_used    3164
_cell_measurement_theta_min      6.72
_cell_measurement_theta_max      72.72
_cell_measurement_temperature    293

_exptl_crystal_description       block
_exptl_crystal_colour            colourless
_exptl_crystal_size_min          0.08
_exptl_crystal_size_mid          0.10
_exptl_crystal_size_max          0.11

_exptl_crystal_density_diffrn    1.483
_exptl_crystal_density_meas      'not measured'
_exptl_crystal_density_method    'not measured'
# Non-dispersive F(000): 
_exptl_crystal_F_000             172
_exptl_absorpt_coefficient_mu    0.913

_exptl_absorpt_correction_type   multi-scan
_exptl_absorpt_process_details   'CrysAlisPro, (Agilent, 2011)'
_exptl_absorpt_correction_T_min  0.86
_exptl_absorpt_correction_T_max  1.00
_diffrn_measurement_device_type  'Oxford Diffraction Supernova'
_diffrn_measurement_device       Area
_diffrn_radiation_monochromator  mirror
_diffrn_radiation_type           'Cu K\a'
_diffrn_radiation_wavelength     1.54184
_diffrn_measurement_method       \w

_computing_data_collection       'CrysAlisPro, (Agilent, 2011'
_computing_cell_refinement       'CrysAlisPro, (Agilent, 2011)'
_computing_data_reduction        'CrysAlisPro, (Agilent, 2011)'
_computing_structure_solution    'Superflip (Palatinus & Chapuis, 2007)'
_computing_structure_refinement  'CRYSTALS (Betteridge et al., 2003)'
_computing_publication_material  'CRYSTALS (Betteridge et al., 2003)'

_diffrn_standards_interval_time  .
_diffrn_standards_interval_count .
_diffrn_standards_number         0
_diffrn_standards_decay_%        .

_diffrn_ambient_temperature      293
_diffrn_reflns_number            6926
_diffrn_reflns_av_unetI/netI     0.037
_reflns_number_total             1434
_diffrn_reflns_av_R_equivalents  0.029

_diffrn_reflns_theta_min         6.429
_diffrn_reflns_theta_max         72.678
_diffrn_measured_fraction_theta_max 0.986

_diffrn_reflns_theta_full        69.044
_diffrn_measured_fraction_theta_full 0.996

_diffrn_reflns_limit_h_min       -8
_diffrn_reflns_limit_h_max       8
_diffrn_reflns_limit_k_min       -9
_diffrn_reflns_limit_k_max       9
_diffrn_reflns_limit_l_min       -9
_diffrn_reflns_limit_l_max       9
_reflns_limit_h_min              -8
_reflns_limit_h_max              8
_reflns_limit_k_min              -7
_reflns_limit_k_max              9
_reflns_limit_l_min              0
_reflns_limit_l_max              9

_oxford_diffrn_Wilson_B_factor   2.44
_oxford_diffrn_Wilson_scale      1.22

_atom_sites_solution_primary     other
_atom_sites_solution_hydrogens   difmap

_refine_diff_density_min         -0.37
_refine_diff_density_max         0.36

# The values actually used during refinement 
_oxford_refine_reflns_threshold_expression_ref I>-3.0\s(I)
_refine_ls_number_restraints     12
_refine_ls_number_parameters     125
_refine_ls_number_reflns         1335
_oxford_refine_ls_R_factor_ref   0.0716
_refine_ls_wR_factor_ref         0.2194
_refine_ls_goodness_of_fit_ref   1.0300
_refine_ls_shift/su_max          0.0004183
_refine_ls_shift/su_mean         0.0000698

# The values computed with all filters except I/sigma 
_oxford_reflns_number_all        1428
_refine_ls_R_factor_all          0.0810
_refine_ls_wR_factor_all         0.2542

# The values computed with a 2 sigma cutoff - a la SHELX 
_reflns_threshold_expression     I>2.0\s(I)
_reflns_number_gt                1298
_refine_ls_R_factor_gt           0.0780
_refine_ls_wR_factor_gt          0.2520

_refine_ls_structure_factor_coef Fsqd
_refine_ls_matrix_type           full
_refine_ls_hydrogen_treatment    mixed
_refine_ls_weighting_scheme      calc
_refine_ls_weighting_details     
;
 Method= Modified Sheldrick 
 w=1/[\s^2^(F^2^) + ( 0.12P)^2^ + 0.53P] 
 ,where P=(max(Fo^2^,0) + 2Fc^2^)/3 
;

# Uequiv = arithmetic mean of Ui i.e. Ueqiv = (U1+U2+U3)/3
# Replace last . with number of unfound hydrogen atoms attached to an atom.
# ..._refinement_flags_... 
# . no refinement constraints           S special position constraint on site
# G rigid group refinement of site      R riding atom
# D distance or angle restraint on site T thermal displacement constraints
# U Uiso or Uij restraint (rigid bond)  P partial occupancy constraint
loop_
_atom_site_label
_atom_site_type_symbol
_atom_site_fract_x
_atom_site_fract_y
_atom_site_fract_z
_atom_site_U_iso_or_equiv
_atom_site_occupancy
_atom_site_adp_type
_atom_site_refinement_flags_posn
_atom_site_refinement_flags_adp
_atom_site_refinement_flags_occupancy
_atom_site_disorder_assembly
_atom_site_disorder_group
_atom_site_attached_hydrogens
N1 N 0.5066(4) -0.2457(3) 0.3376(4) 0.0375 1.0000 Uani D . . . . .
N2 N 0.7411(3) -0.0134(3) 0.1459(4) 0.0385 1.0000 Uani D . . . . .
C3 C 0.5579(4) -0.0626(4) 0.2425(4) 0.0290 1.0000 Uani D . . . . .
C4 C 0.4077(4) 0.0884(4) 0.2454(4) 0.0288 1.0000 Uani . . . . . .
C5 C 0.2104(4) 0.0580(4) 0.2672(4) 0.0330 1.0000 Uani . . . . . .
C6 C 0.0713(4) 0.1980(4) 0.2720(5) 0.0343 1.0000 Uani . . . . . .
C7 C 0.1256(4) 0.3720(4) 0.2531(4) 0.0299 1.0000 Uani . . . . . .
C8 C 0.3230(4) 0.4003(4) 0.2324(5) 0.0353 1.0000 Uani . . . . . .
C9 C 0.4627(4) 0.2608(4) 0.2286(5) 0.0348 1.0000 Uani . . . . . .
C10 C -0.0276(4) 0.5262(4) 0.2553(4) 0.0326 1.0000 Uani . . . . . .
O11 O -0.2045(3) 0.4738(3) 0.3298(4) 0.0455 1.0000 Uani . . . . . .
O12 O 0.0327(3) 0.6967(3) 0.1808(4) 0.0448 1.0000 Uani . . . . . .
H51 H 0.1738 -0.0600 0.2798 0.0487 1.0000 Uiso R . . . . .
H61 H -0.0645 0.1778 0.2880 0.0507 1.0000 Uiso R . . . . .
H81 H 0.3597 0.5196 0.2175 0.0518 1.0000 Uiso R . . . . .
H91 H 0.5954 0.2815 0.2131 0.0508 1.0000 Uiso R . . . . .
H12 H 0.591(4) -0.334(3) 0.330(5) 0.054(2) 1.0000 Uiso D . . . . .
H22 H 0.834(3) -0.103(3) 0.157(5) 0.055(2) 1.0000 Uiso D . . . . .
H11 H 0.396(4) -0.285(3) 0.426(5) 0.054(2) 1.0000 Uiso D . . . . .
H21 H 0.773(4) 0.106(3) 0.062(5) 0.055(2) 1.0000 Uiso D . . . . .

loop_
_atom_site_aniso_label
_atom_site_aniso_U_11
_atom_site_aniso_U_22
_atom_site_aniso_U_33
_atom_site_aniso_U_23
_atom_site_aniso_U_13
_atom_site_aniso_U_12
N1 0.0261(12) 0.0256(12) 0.0495(15) -0.0145(11) 0.0021(11) -0.0002(10)
N2 0.0249(12) 0.0242(12) 0.0564(16) -0.0173(12) 0.0017(11) 0.0016(9)
C3 0.0262(13) 0.0266(14) 0.0320(14) -0.0132(11) -0.0037(11) -0.0019(11)
C4 0.0265(14) 0.0262(14) 0.0312(13) -0.0133(11) -0.0035(11) 0.0002(11)
C5 0.0289(14) 0.0260(14) 0.0459(16) -0.0195(12) -0.0048(12) -0.0032(11)
C6 0.0221(13) 0.0314(15) 0.0484(17) -0.0188(13) -0.0055(12) -0.0012(11)
C7 0.0258(14) 0.0257(14) 0.0332(14) -0.0123(11) -0.0013(11) -0.0021(11)
C8 0.0296(14) 0.0265(14) 0.0518(18) -0.0216(13) -0.0052(12) -0.0019(11)
C9 0.0216(13) 0.0316(14) 0.0513(17) -0.0208(13) -0.0057(12) -0.0006(11)
C10 0.0269(14) 0.0269(14) 0.0364(15) -0.0120(12) -0.0008(11) -0.0016(11)
O11 0.0239(11) 0.0287(11) 0.0677(15) -0.0176(10) 0.0042(10) 0.0001(8)
O12 0.0288(11) 0.0249(11) 0.0674(15) -0.0172(10) 0.0003(10) 0.0003(8)

_refine_ls_extinction_method     None
_oxford_refine_ls_scale          0.923(12)

loop_
_geom_bond_atom_site_label_1
_geom_bond_site_symmetry_1
_geom_bond_atom_site_label_2
_geom_bond_site_symmetry_2
_geom_bond_distance
_geom_bond_publ_flag
N1 . C3 . 1.310(4) yes
N1 . H12 . 0.865(18) no
N1 . H11 . 0.869(18) no
N2 . C3 . 1.307(4) yes
N2 . H22 . 0.883(18) no
N2 . H21 . 0.866(18) no
C3 . C4 . 1.483(4) yes
C4 . C5 . 1.390(4) yes
C4 . C9 . 1.392(4) yes
C5 . C6 . 1.378(4) yes
C5 . H51 . 0.947 no
C6 . C7 . 1.395(4) yes
C6 . H61 . 0.954 no
C7 . C8 . 1.390(4) yes
C7 . C10 . 1.512(4) yes
C8 . C9 . 1.376(4) yes
C8 . H81 . 0.949 no
C9 . H91 . 0.934 no
C10 . O11 . 1.254(3) yes
C10 . O12 . 1.256(3) yes

loop_
_geom_angle_atom_site_label_1
_geom_angle_site_symmetry_1
_geom_angle_atom_site_label_2
_geom_angle_site_symmetry_2
_geom_angle_atom_site_label_3
_geom_angle_site_symmetry_3
_geom_angle
_geom_angle_publ_flag
C3 . N1 . H12 . 120.4(16) no
C3 . N1 . H11 . 121.4(16) no
H12 . N1 . H11 . 117(2) no
C3 . N2 . H22 . 120.6(16) no
C3 . N2 . H21 . 121.1(16) no
H22 . N2 . H21 . 118(2) no
N1 . C3 . N2 . 120.0(2) yes
N1 . C3 . C4 . 119.8(2) yes
N2 . C3 . C4 . 120.2(2) yes
C3 . C4 . C5 . 120.3(2) yes
C3 . C4 . C9 . 120.3(2) yes
C5 . C4 . C9 . 119.4(2) yes
C4 . C5 . C6 . 119.9(3) yes
C4 . C5 . H51 . 119.0 no
C6 . C5 . H51 . 121.1 no
C5 . C6 . C7 . 121.0(3) yes
C5 . C6 . H61 . 120.4 no
C7 . C6 . H61 . 118.6 no
C6 . C7 . C8 . 118.5(3) yes
C6 . C7 . C10 . 120.6(2) yes
C8 . C7 . C10 . 120.8(2) yes
C7 . C8 . C9 . 120.8(3) yes
C7 . C8 . H81 . 118.3 no
C9 . C8 . H81 . 120.8 no
C4 . C9 . C8 . 120.3(3) yes
C4 . C9 . H91 . 119.4 no
C8 . C9 . H91 . 120.3 no
C7 . C10 . O11 . 117.4(2) yes
C7 . C10 . O12 . 117.3(2) yes
O11 . C10 . O12 . 125.3(3) yes

loop_
_geom_hbond_atom_site_label_D
_geom_hbond_site_symmetry_D
_geom_hbond_atom_site_label_H
_geom_hbond_site_symmetry_H
_geom_hbond_atom_site_label_A
_geom_hbond_site_symmetry_A
_geom_hbond_angle_DHA
_geom_hbond_distance_DH
_geom_hbond_distance_HA
_geom_hbond_distance_DA
_geom_hbond_publ_flag
N1 . H12 . O11 1_645 174(4) 0.865 1.941 2.802(4) yes
N2 . H22 . O12 1_645 178(3) 0.883 1.932 2.814(4) yes
N1 . H11 . O11 2_556 157(3) 0.869 2.024 2.844(4) yes
N2 . H21 . O12 2_665 149(2) 0.866 2.056 2.834(4) yes


_iucr_refine_instructions_details 
;
#
# Punched on 15/05/20 at 15:38:28
#
#LIST     12                                                                    
BLOCK 
CONT SCALE 
CONT N    (     1 ,X'S,U'S)  UNTIL O    (    12 ) 
CONT H    (    12 ,X'S,U[ISO])  UNTIL H    (    21 ) 
RIDE C   (   5,X'S) H   (  51,X'S) 
RIDE C   (   6,X'S) H   (  61,X'S) 
RIDE C   (   8,X'S) H   (  81,X'S) 
RIDE C   (   9,X'S) H   (  91,X'S) 
END                                                                             
#
# Punched on 15/05/20 at 15:38:28
#
#LIST     16                                                                    
NO 
REM   HREST   START (DO NOT REMOVE THIS LINE) 
REM NO H  NO #H U MULT   DIST 
REM C-H 
REM >4           1.5    .96 DISORDER 
REM 1      1     1.2    .93 C C-H (ACETYLENE) 
REM 1      2     1.2    .93 C-C(H)-C 
REM 1      3     1.2    .98 (C)3-C-H 
REM 2      1     1.2    .93 C=C-H(2) 
REM 2      2     1.2    .97 (C)2-C-(H)2 
REM 3      1     1.5    .96 C-C-(H)3 
REM N-H 
REM >4           1.5    .89 DISORDER 
REM 1      1     1.2    .86 N-N/H 
REM 1      2     1.2    .86 (C)2-N-H 
REM 1      3     1.2    .89 (C)3-N-H 
REM 2      1     1.2    .86 C-N-(H)2 
REM 2      2     1.2    .89 (C)2-N-(H)2 
REM 3      1     1.2    .89 C-H-(H)3 
REM O-H 
REM 1      1     1.5    .82 O-H 
REM 
REM DIST      ESD = 0.02 
REM VIB       ESD = 0.002 
REM ANGLE     ESD = 2.0 
REM 
REM TO ACTIVATE THE VIB RESTRAINTS, REMOVE LEADING REM 
REM            H2-N-R 
DIST 0.86, 0.02 = 
CONT N ( 1) TO H(12) 
CONT N ( 1) TO H(11) 
REST 0.054, 0.002 = H(12,U[ISO]) 
REST 0.054, 0.002 = H(11,U[ISO]) 
ANGLE 120.0, 2.0 = 
CONT C(3) TO N ( 1) TO H(12) 
CONT C(3) TO N ( 1) TO H(11) 
REM            H2-N-R 
DIST 0.86, 0.02 = 
CONT N ( 2) TO H(22) 
CONT N ( 2) TO H(21) 
REST 0.055, 0.002 = H(22,U[ISO]) 
REST 0.055, 0.002 = H(21,U[ISO]) 
ANGLE 120.0, 2.0 = 
CONT C(3) TO N ( 2) TO H(22) 
CONT C(3) TO N ( 2) TO H(21) 
REM   HREST   END (DO NOT REMOVE THIS LINE) 
END                                                                             
;

# Manually omitted reflections

loop_
_oxford_refln_omitted_index_h
_oxford_refln_omitted_index_k
_oxford_refln_omitted_index_l
_oxford_refln_omitted_flag
_oxford_refln_omitted_details
0 0 2 x .
1 1 2 x .
4 6 4 x .
6 1 4 x .
2 2 0 x .
-2 2 0 x .
1 1 0 x .
1 1 4 x .
# looking for ARCHIVE-HKL.CIF 

_iucr_refine_reflections_details 
; 
 
# Data was input as F-squared 
# This file can be directly input to CRYSTALS 
# without any editing by issuing: 
# #USE ARCHIVE-HKL.CIF 
# punching LIST  6 as LIST  6 with all keys set 
# NBGNXT=    42 
#LIST   6 
READ NCOEF= 9 TYPE=FIX, F'S = FSQ UNIT=DATA, CHECK=NO L30=NO ARCH=NO 
STORE  NCOEF= 7 
OUTPUT INDICES     /FO/        SIGMA(/FO/) RATIO/JCODE CORRECTIONS SERIAL 
CONT   /FC/ 
INPUT  H           K           L           /FO/        SIGMA(/FO/) JCODE 
CONT   CORRECTIONS SERIAL      /FC/ 
FOR (I4,I4,I4,F10.2,F8.2,F4.0,F7.4,F7.0,F10.2) 
END 
   0   0   1      0.58    0.19  0. 1.0000     0.      0.00 
   0   0   1      0.56    0.22  0. 1.0000     0.      0.00 
   0   0  -1      0.53    0.20  0. 1.0000     0.      0.00 
   0   0  -1      0.34    0.19  0. 1.0000     0.      0.00 
   0   0  -1      0.80    0.27  0. 1.0000     0.      0.00 
   0   0   1      0.39    0.18  0. 1.0000     0.      0.00 
   0   0  -1      0.73    0.28  0. 1.0000     0.      0.00 
   0   0   2   9173.40  148.39  0. 1.0000     0.      0.00 
   0   0   2   9140.31  148.97  0. 1.0000     0.      0.00 
   0   0  -2   9080.58  148.99  0. 1.0000     0.      0.00 
   0   0  -2   9090.44  150.21  0. 1.0000     0.      0.00 
   0   0  -2   9104.98  149.49  0. 1.0000     0.      0.00 
   0   0   2   9156.60  149.47  0. 1.0000     0.      0.00 
   0   0  -2   9179.55  149.83  0. 1.0000     0.      0.00 
   0   0  -2   9151.16  150.38  0. 1.0000     0.      0.00 
   0   0  -3      0.03    0.50  0. 1.0000     0.      0.00 
   0   0  -3      0.69    0.50  0. 1.0000     0.      0.00 
   0   0   3      1.43    0.74  0. 1.0000     0.      0.00 
   0   0  -3      0.30    0.47  0. 1.0000     0.      0.00 
   0   0   3     -0.05    0.15  0. 1.0000     0.      0.00 
   0   0   3     -0.17    0.36  0. 1.0000     0.      0.00 
   0   0  -3      1.23    0.64  0. 1.0000     0.      0.00 
   0   0  -4    444.10   14.20  0. 1.0000     0.      0.00 
   0   0   4    469.43   15.42  0. 1.0000     0.      0.00 
   0   0  -4    465.50   14.82  0. 1.0000     0.      0.00 
   0   0  -4    443.81   13.96  0. 1.0000     0.      0.00 
   0   0  -5      0.68    0.80  0. 1.0000     0.      0.00 
   0   0  -5      0.30    0.73  0. 1.0000     0.      0.00 
   0   0   5      0.78    0.70  0. 1.0000     0.      0.00 
   0   0  -6     50.88    2.92  0. 1.0000     0.      0.00 
   0   0   6     51.18    2.76  0. 1.0000     0.      0.00 
   0   0   6     49.23    2.82  0. 1.0000     0.      0.00 
   0   0  -6     48.82    2.83  0. 1.0000     0.      0.00 
   0   0   6     51.72    2.68  0. 1.0000     0.      0.00 
   0   0  -6     48.58    2.72  0. 1.0000     0.      0.00 
   0   0   6     44.19    2.62  0. 1.0000     0.      0.00 
   0   0   6     48.28    2.57  0. 1.0000     0.      0.00 
   0   0  -7     -0.14    0.23  0. 1.0000     0.      0.00 
   0   0  -7      0.44    0.33  0. 1.0000     0.      0.00 
   0   0   7      0.15    0.26  0. 1.0000     0.      0.00 
   0   0   7     -0.13    0.17  0. 1.0000     0.      0.00 
   0   0  -7      0.21    0.22  0. 1.0000     0.      0.00 
   0   0   7      0.06    0.19  0. 1.0000     0.      0.00 
   0   0   7      0.43    0.26  0. 1.0000     0.      0.00 
   0   0   7     -0.15    0.29  0. 1.0000     0.      0.00 
   0   0  -8     28.58    1.50  0. 1.0000     0.      0.00 
   0   0   8     31.43    1.62  0. 1.0000     0.      0.00 
   0   0  -8     31.59    1.63  0. 1.0000     0.      0.00 
   0   0   8     29.49    1.44  0. 1.0000     0.      0.00 
   0   0   8     30.26    1.54  0. 1.0000     0.      0.00 
   0   1  -7      4.34    0.65  0. 1.0000     0.      0.00 
   0  -1   7      4.33    0.69  0. 1.0000     0.      0.00 
   0  -1   7      5.00    0.74  0. 1.0000     0.      0.00 
   0   1  -7      5.04    0.75  0. 1.0000     0.      0.00 
   0  -1   7      4.42    0.68  0. 1.0000     0.      0.00 
   0   1  -7      4.38    0.72  0. 1.0000     0.      0.00 
   0  -1   6      5.23    0.92  0. 1.0000     0.      0.00 
   0  -1   6      5.98    0.91  0. 1.0000     0.      0.00 
   0  -1   6      4.80    0.85  0. 1.0000     0.      0.00 
   0   1  -6      4.78    0.83  0. 1.0000     0.      0.00 
   0   1  -6      6.35    1.05  0. 1.0000     0.      0.00 
   0   1  -6      5.70    0.99  0. 1.0000     0.      0.00 
   0  -1   6      5.16    0.79  0. 1.0000     0.      0.00 
   0  -1   5     74.36    3.36  0. 1.0000     0.      0.00 
   0   1  -5     66.77    3.20  0. 1.0000     0.      0.00 
   0  -1   5     77.11    3.57  0. 1.0000     0.      0.00 
   0   1  -5     77.06    3.54  0. 1.0000     0.      0.00 
   0  -1   5     64.24    2.98  0. 1.0000     0.      0.00 
   0  -1   5     73.43    3.25  0. 1.0000     0.      0.00 
   0   1  -4      4.09    1.43  0. 1.0000     0.      0.00 
   0   1  -4      3.06    1.14  0. 1.0000     0.      0.00 
   0  -1   4      3.73    1.35  0. 1.0000     0.      0.00 
   0   1  -4      2.32    1.17  0. 1.0000     0.      0.00 
   0   1  -3    439.26   12.67  0. 1.0000     0.      0.00 
   0  -1   3    424.81   13.75  0. 1.0000     0.      0.00 
   0   1  -3    430.69   13.01  0. 1.0000     0.      0.00 
   0   1  -3    424.68   12.21  0. 1.0000     0.      0.00 
   0   1  -3    447.70   13.56  0. 1.0000     0.      0.00 
   0   1  -3    455.83   13.85  0. 1.0000     0.      0.00 
   0   1  -2      2.35    0.69  0. 1.0000     0.      0.00 
   0   1  -2      2.84    0.91  0. 1.0000     0.      0.00 
   0  -1   2      1.84    0.35  0. 1.0000     0.      0.00 
   0   1  -2      2.26    0.72  0. 1.0000     0.      0.00 
   0  -1   2      2.44    0.77  0. 1.0000     0.      0.00 
   0   1  -2      1.81    0.61  0. 1.0000     0.      0.00 
   0  -1   2      1.81    0.47  0. 1.0000     0.      0.00 
   0   1  -1    457.39    9.88  0. 1.0000     0.      0.00 
   0   1  -1    491.37   10.65  0. 1.0000     0.      0.00 
   0  -1   1    448.29    8.64  0. 1.0000     0.      0.00 
   0  -1   1    454.42   10.24  0. 1.0000     0.      0.00 
   0   1  -1    476.99   10.30  0. 1.0000     0.      0.00 
   0  -1   0      0.28    0.18  0. 1.0000     0.      0.00 
   0   1   0      0.26    0.17  0. 1.0000     0.      0.00 
   0   1   0      0.29    0.09  0. 1.0000     0.      0.00 
   0  -1   0      0.05    0.13  0. 1.0000     0.      0.00 
   0  -1   0      0.44    0.21  0. 1.0000     0.      0.00 
   0  -1   0      0.19    0.12  0. 1.0000     0.      0.00 
   0  -1  -1      5.68    0.73  0. 1.0000     0.      0.00 
   0   1   1      4.77    0.56  0. 1.0000     0.      0.00 
   0  -1  -1      4.90    0.50  0. 1.0000     0.      0.00 
   0   1   1      5.53    0.64  0. 1.0000     0.      0.00 
   0   1   2      5.97    0.69  0. 1.0000     0.      0.00 
   0  -1  -2      6.97    0.86  0. 1.0000     0.      0.00 
   0  -1  -2      5.68    0.90  0. 1.0000     0.      0.00 
   0   1   2      5.84    0.92  0. 1.0000     0.      0.00 
   0   1   3    102.77    4.68  0. 1.0000     0.      0.00 
   0  -1  -3    111.75    5.15  0. 1.0000     0.      0.00 
   0   1   3    109.83    4.66  0. 1.0000     0.      0.00 
   0  -1  -3    102.46    4.87  0. 1.0000     0.      0.00 
   0  -1  -3    100.37    4.92  0. 1.0000     0.      0.00 
   0   1   3     95.78    4.08  0. 1.0000     0.      0.00 
   0   1   3     99.26    4.97  0. 1.0000     0.      0.00 
   0  -1  -4      3.79    1.16  0. 1.0000     0.      0.00 
   0   1   4      4.46    1.16  0. 1.0000     0.      0.00 
   0   1   4      3.79    1.21  0. 1.0000     0.      0.00 
   0  -1  -4      4.91    1.34  0. 1.0000     0.      0.00 
   0  -1  -4      4.36    1.21  0. 1.0000     0.      0.00 
   0  -1  -4      3.16    1.00  0. 1.0000     0.      0.00 
   0   1   4      4.26    0.95  0. 1.0000     0.      0.00 
   0  -1  -5    188.30    9.51  0. 1.0000     0.      0.00 
   0  -1  -5    176.76    9.36  0. 1.0000     0.      0.00 
   0   1   5    176.96    9.87  0. 1.0000     0.      0.00 
   0   1   5    164.59    8.49  0. 1.0000     0.      0.00 
   0  -1  -6      2.01    0.57  0. 1.0000     0.      0.00 
   0  -1  -6      0.96    0.45  0. 1.0000     0.      0.00 
   0   1   6      1.49    0.50  0. 1.0000     0.      0.00 
   0   1   6      0.98    0.40  0. 1.0000     0.      0.00 
   0   1   6      1.21    0.42  0. 1.0000     0.      0.00 
   0  -1  -6      0.48    0.23  0. 1.0000     0.      0.00 
   0   1   6      1.15    0.43  0. 1.0000     0.      0.00 
   0   1   6      0.69    0.26  0. 1.0000     0.      0.00 
   0  -1  -6      1.10    0.45  0. 1.0000     0.      0.00 
   0   1   7     60.99    2.85  0. 1.0000     0.      0.00 
   0  -1  -7     59.06    3.05  0. 1.0000     0.      0.00 
   0   1   7     60.76    3.00  0. 1.0000     0.      0.00 
   0   1   7     57.15    3.00  0. 1.0000     0.      0.00 
   0  -1  -7     59.36    2.98  0. 1.0000     0.      0.00 
   0  -1  -7     59.98    3.07  0. 1.0000     0.      0.00 
   0   1   7     57.05    2.99  0. 1.0000     0.      0.00 
   0   1   7     64.66    2.92  0. 1.0000     0.      0.00 
   0  -1  -8      0.92    0.32  0. 1.0000     0.      0.00 
   0   1   8      0.89    0.30  0. 1.0000     0.      0.00 
   0   1   8      1.24    0.40  0. 1.0000     0.      0.00 
   0   1   8      1.80    0.45  0. 1.0000     0.      0.00 
   0  -1  -8      1.27    0.43  0. 1.0000     0.      0.00 
   0   1   8      0.93    0.28  0. 1.0000     0.      0.00 
   0   1   8      1.35    0.38  0. 1.0000     0.      0.00 
   0  -1  -8      1.34    0.45  0. 1.0000     0.      0.00 
   0   2  -7      3.11    0.45  0. 1.0000     0.      0.00 
   0   2  -7      3.20    0.48  0. 1.0000     0.      0.00 
   0  -2   7      2.45    0.35  0. 1.0000     0.      0.00 
   0  -2   7      2.55    0.41  0. 1.0000     0.      0.00 
   0   2  -7      2.37    0.39  0. 1.0000     0.      0.00 
   0  -2   7      3.08    0.44  0. 1.0000     0.      0.00 
   0  -2   7      3.93    0.52  0. 1.0000     0.      0.00 
   0   2  -6     13.47    1.34  0. 1.0000     0.      0.00 
   0   2  -6     12.51    1.24  0. 1.0000     0.      0.00 
   0  -2   6     13.21    1.24  0. 1.0000     0.      0.00 
   0  -2   6     13.63    1.27  0. 1.0000     0.      0.00 
   0   2  -6     12.84    1.29  0. 1.0000     0.      0.00 
   0  -2   6     15.31    1.28  0. 1.0000     0.      0.00 
   0  -2   6     12.98    1.29  0. 1.0000     0.      0.00 
   0   2  -5      7.21    1.06  0. 1.0000     0.      0.00 
   0  -2   5      6.43    1.05  0. 1.0000     0.      0.00 
   0   2  -5      8.60    1.18  0. 1.0000     0.      0.00 
   0  -2   5      7.18    1.01  0. 1.0000     0.      0.00 
   0  -2   5      8.16    1.08  0. 1.0000     0.      0.00 
   0  -2   5      8.21    1.11  0. 1.0000     0.      0.00 
   0  -2   5      6.55    0.97  0. 1.0000     0.      0.00 
   0   2  -4      6.28    1.98  0. 1.0000     0.      0.00 
   0  -2   4      2.95    1.25  0. 1.0000     0.      0.00 
   0  -2   4      7.01    0.93  0. 1.0000     0.      0.00 
   0  -2   4      7.39    0.96  0. 1.0000     0.      0.00 
   0  -2   4      6.36    1.04  0. 1.0000     0.      0.00 
   0  -2   4      5.39    1.67  0. 1.0000     0.      0.00 
   0  -2   4      5.43    0.87  0. 1.0000     0.      0.00 
   0  -2   4      6.23    0.96  0. 1.0000     0.      0.00 
   0   2  -4      6.64    1.95  0. 1.0000     0.      0.00 
   0   2  -3      0.82    0.67  0. 1.0000     0.      0.00 
   0  -2   3      0.72    0.57  0. 1.0000     0.      0.00 
   0   2  -3      0.95    0.70  0. 1.0000     0.      0.00 
   0  -2   3      1.42    0.77  0. 1.0000     0.      0.00 
   0   2  -3      1.60    0.78  0. 1.0000     0.      0.00 
   0   2  -3      1.04    0.81  0. 1.0000     0.      0.00 
   0   2  -2     18.45    2.07  0. 1.0000     0.      0.00 
   0   2  -2     16.48    2.14  0. 1.0000     0.      0.00 
   0  -2   2     18.50    2.39  0. 1.0000     0.      0.00 
   0   2  -2     18.81    2.35  0. 1.0000     0.      0.00 
   0   2  -2     19.01    2.41  0. 1.0000     0.      0.00 
   0   2  -1      3.98    0.96  0. 1.0000     0.      0.00 
   0   2  -1      2.47    0.71  0. 1.0000     0.      0.00 
   0  -2   1      3.99    0.93  0. 1.0000     0.      0.00 
   0  -2   1      4.44    0.89  0. 1.0000     0.      0.00 
   0   2  -1      3.53    0.84  0. 1.0000     0.      0.00 
   0  -2   1      3.89    0.93  0. 1.0000     0.      0.00 
   0   2  -1      3.82    0.88  0. 1.0000     0.      0.00 
   0   2   0    157.22    5.67  0. 1.0000     0.      0.00 
   0  -2   0    137.89    4.30  0. 1.0000     0.      0.00 
   0  -2   0    144.71    5.18  0. 1.0000     0.      0.00 
   0  -2   0    119.42    4.06  0. 1.0000     0.      0.00 
   0   2   0    142.26    5.21  0. 1.0000     0.      0.00 
   0  -2   0    102.82    4.86  0. 1.0000     0.      0.00 
   0   2   0    134.87    4.59  0. 1.0000     0.      0.00 
   0   2   1      9.34    1.04  0. 1.0000     0.      0.00 
   0  -2  -1      8.15    0.76  0. 1.0000     0.      0.00 
   0   2   1     10.55    1.26  0. 1.0000     0.      0.00 
   0  -2  -1      9.31    0.76  0. 1.0000     0.      0.00 
   0   2   1      8.89    0.81  0. 1.0000     0.      0.00 
   0  -2  -1      8.96    1.07  0. 1.0000     0.      0.00 
   0   2   1      9.01    0.91  0. 1.0000     0.      0.00 
   0   2   2    106.55    3.99  0. 1.0000     0.      0.00 
   0   2   2     88.05    2.88  0. 1.0000     0.      0.00 
   0   2   2     97.37    4.06  0. 1.0000     0.      0.00 
   0  -2  -2     98.11    3.56  0. 1.0000     0.      0.00 
   0  -2  -2    101.12    4.51  0. 1.0000     0.      0.00 
   0  -2  -3     -0.18    0.34  0. 1.0000     0.      0.00 
   0   2   3      0.26    0.27  0. 1.0000     0.      0.00 
   0  -2  -3      0.09    0.22  0. 1.0000     0.      0.00 
   0   2   3     -0.12    0.18  0. 1.0000     0.      0.00 
   0   2   3      0.08    0.27  0. 1.0000     0.      0.00 
   0  -2  -3      0.11    0.33  0. 1.0000     0.      0.00 
   0   2   4     16.40    3.83  0. 1.0000     0.      0.00 
   0  -2  -4     17.18    2.45  0. 1.0000     0.      0.00 
   0  -2  -4     22.24    3.77  0. 1.0000     0.      0.00 
   0  -2  -4     15.00    2.14  0. 1.0000     0.      0.00 
   0   2   4     26.56    2.82  0. 1.0000     0.      0.00 
   0   2   5     13.11    2.30  0. 1.0000     0.      0.00 
   0   2   5     13.24    2.10  0. 1.0000     0.      0.00 
   0  -2  -5     17.20    2.79  0. 1.0000     0.      0.00 
   0  -2  -5     16.81    2.78  0. 1.0000     0.      0.00 
   0   2   6      5.46    0.85  0. 1.0000     0.      0.00 
   0  -2  -6      6.09    0.92  0. 1.0000     0.      0.00 
   0   2   6      5.07    0.81  0. 1.0000     0.      0.00 
   0  -2  -6      3.90    0.82  0. 1.0000     0.      0.00 
   0   2   6      3.36    0.70  0. 1.0000     0.      0.00 
   0   2   6      4.30    0.72  0. 1.0000     0.      0.00 
   0  -2  -6      5.06    0.87  0. 1.0000     0.      0.00 
   0   2   6      4.84    0.87  0. 1.0000     0.      0.00 
   0  -2  -6      4.77    0.87  0. 1.0000     0.      0.00 
   0  -2  -7      2.76    0.71  0. 1.0000     0.      0.00 
   0   2   7      2.30    0.64  0. 1.0000     0.      0.00 
   0   2   7      1.29    0.48  0. 1.0000     0.      0.00 
   0  -2  -7      1.69    0.56  0. 1.0000     0.      0.00 
   0   2   7      1.80    0.58  0. 1.0000     0.      0.00 
   0   2   7      2.33    0.59  0. 1.0000     0.      0.00 
   0  -2  -7      1.03    0.55  0. 1.0000     0.      0.00 
   0   2   7      1.84    0.49  0. 1.0000     0.      0.00 
   0   2   8      1.41    0.36  0. 1.0000     0.      0.00 
   0   2   8      2.45    0.51  0. 1.0000     0.      0.00 
   0  -2  -8      1.58    0.45  0. 1.0000     0.      0.00 
   0  -2  -8      2.64    0.62  0. 1.0000     0.      0.00 
   0   2   8      1.55    0.47  0. 1.0000     0.      0.00 
   0   2   8      1.80    0.50  0. 1.0000     0.      0.00 
   0   2   8      0.97    0.38  0. 1.0000     0.      0.00 
   0  -2  -8      1.69    0.45  0. 1.0000     0.      0.00 
   0  -2  -9      0.34    0.17  0. 1.0000     0.      0.00 
   0  -3   6      0.46    0.22  0. 1.0000     0.      0.00 
   0  -3   6      0.16    0.17  0. 1.0000     0.      0.00 
   0  -3   6      0.45    0.25  0. 1.0000     0.      0.00 
   0   3  -6      0.03    0.16  0. 1.0000     0.      0.00 
   0   3  -6      0.18    0.13  0. 1.0000     0.      0.00 
   0  -3   6      0.44    0.20  0. 1.0000     0.      0.00 
   0   3  -6     -0.02    0.17  0. 1.0000     0.      0.00 
   0  -3   5      2.50    0.63  0. 1.0000     0.      0.00 
   0  -3   5      2.51    0.65  0. 1.0000     0.      0.00 
   0   3  -5      2.39    0.67  0. 1.0000     0.      0.00 
   0  -3   5      2.38    0.56  0. 1.0000     0.      0.00 
   0  -3   5      2.18    0.57  0. 1.0000     0.      0.00 
   0  -3   5      2.21    0.56  0. 1.0000     0.      0.00 
   0   3  -5      2.35    0.61  0. 1.0000     0.      0.00 
   0  -3   4      1.84    0.60  0. 1.0000     0.      0.00 
   0  -3   4      1.83    0.45  0. 1.0000     0.      0.00 
   0  -3   4      1.97    0.54  0. 1.0000     0.      0.00 
   0  -3   4      2.50    0.72  0. 1.0000     0.      0.00 
   0  -3   4      1.92    0.54  0. 1.0000     0.      0.00 
   0  -3   4      2.13    0.52  0. 1.0000     0.      0.00 
   0   3  -4      1.37    0.47  0. 1.0000     0.      0.00 
   0   3  -3    126.91    8.48  0. 1.0000     0.      0.00 
   0   3  -3    116.23    8.19  0. 1.0000     0.      0.00 
   0   3  -3     99.93    7.37  0. 1.0000     0.      0.00 
   0  -3   3    119.94    7.88  0. 1.0000     0.      0.00 
   0  -3   3    103.94    7.83  0. 1.0000     0.      0.00 
   0   3  -2     59.62    5.12  0. 1.0000     0.      0.00 
   0  -3   2     57.32    4.97  0. 1.0000     0.      0.00 
   0   3  -2     59.29    4.95  0. 1.0000     0.      0.00 
   0   3  -2     58.79    4.54  0. 1.0000     0.      0.00 
   0   3  -2     51.85    4.60  0. 1.0000     0.      0.00 
   0  -3   2     62.20    4.81  0. 1.0000     0.      0.00 
   0   3  -1    454.81   13.52  0. 1.0000     0.      0.00 
   0   3  -1    463.79   14.11  0. 1.0000     0.      0.00 
   0  -3   1    471.46   13.84  0. 1.0000     0.      0.00 
   0  -3   1    427.16   13.37  0. 1.0000     0.      0.00 
   0   3  -1    443.08   12.92  0. 1.0000     0.      0.00 
   0   3  -1    438.61   12.77  0. 1.0000     0.      0.00 
   0  -3   1    440.93   12.58  0. 1.0000     0.      0.00 
   0   3   0     69.27    4.62  0. 1.0000     0.      0.00 
   0  -3   0     72.02    4.46  0. 1.0000     0.      0.00 
   0  -3   0     62.36    3.30  0. 1.0000     0.      0.00 
   0   3   0     63.82    3.98  0. 1.0000     0.      0.00 
   0   3   0     70.85    3.89  0. 1.0000     0.      0.00 
   0   3   0     73.71    4.18  0. 1.0000     0.      0.00 
   0  -3   0     68.35    3.99  0. 1.0000     0.      0.00 
   0   3   0     70.87    4.41  0. 1.0000     0.      0.00 
   0   3   1     14.20    1.28  0. 1.0000     0.      0.00 
   0   3   1     12.50    1.52  0. 1.0000     0.      0.00 
   0  -3  -1     12.45    1.49  0. 1.0000     0.      0.00 
   0   3   1     13.13    1.79  0. 1.0000     0.      0.00 
   0   3   1     13.21    1.63  0. 1.0000     0.      0.00 
   0  -3  -1     13.60    1.78  0. 1.0000     0.      0.00 
   0   3   1     11.04    0.93  0. 1.0000     0.      0.00 
   0  -3  -1     12.57    1.14  0. 1.0000     0.      0.00 
   0  -3  -1     13.66    1.19  0. 1.0000     0.      0.00 
   0  -3  -2     32.52    2.06  0. 1.0000     0.      0.00 
   0   3   2     39.10    2.86  0. 1.0000     0.      0.00 
   0   3   2     38.38    2.58  0. 1.0000     0.      0.00 
   0   3   2     32.37    2.75  0. 1.0000     0.      0.00 
   0  -3  -2     40.20    3.22  0. 1.0000     0.      0.00 
   0   3   2     35.08    2.32  0. 1.0000     0.      0.00 
   0  -3  -2     34.00    2.68  0. 1.0000     0.      0.00 
   0  -3  -3    337.72   10.58  0. 1.0000     0.      0.00 
   0  -3  -3    314.02    9.04  0. 1.0000     0.      0.00 
   0   3   3    348.96   10.10  0. 1.0000     0.      0.00 
   0   3   3    331.08   10.27  0. 1.0000     0.      0.00 
   0   3   3    338.17   10.13  0. 1.0000     0.      0.00 
   0  -3  -4     43.75    4.07  0. 1.0000     0.      0.00 
   0   3   4     41.71    3.47  0. 1.0000     0.      0.00 
   0   3   4     43.72    3.65  0. 1.0000     0.      0.00 
   0  -3  -4     39.51    3.74  0. 1.0000     0.      0.00 
   0  -3  -5     64.76    5.65  0. 1.0000     0.      0.00 
   0   3   5     71.19    5.34  0. 1.0000     0.      0.00 
   0  -3  -5     71.33    5.74  0. 1.0000     0.      0.00 
   0   3   5     69.10    5.15  0. 1.0000     0.      0.00 
   0  -3  -6      0.28    0.27  0. 1.0000     0.      0.00 
   0   3   6      0.39    0.37  0. 1.0000     0.      0.00 
   0  -3  -6      1.15    0.49  0. 1.0000     0.      0.00 
   0  -3  -6      0.57    0.36  0. 1.0000     0.      0.00 
   0   3   6      0.03    0.24  0. 1.0000     0.      0.00 
   0   3   6      0.46    0.25  0. 1.0000     0.      0.00 
   0  -3  -6      0.15    0.24  0. 1.0000     0.      0.00 
   0  -3  -7      0.06    0.38  0. 1.0000     0.      0.00 
   0   3   7      1.11    0.51  0. 1.0000     0.      0.00 
   0  -3  -7      0.80    0.40  0. 1.0000     0.      0.00 
   0   3   7      0.62    0.32  0. 1.0000     0.      0.00 
   0  -3  -7      0.90    0.52  0. 1.0000     0.      0.00 
   0   3   7      0.31    0.24  0. 1.0000     0.      0.00 
   0   3   7      0.32    0.30  0. 1.0000     0.      0.00 
   0  -3  -7      0.51    0.40  0. 1.0000     0.      0.00 
   0  -3  -8      3.64    0.74  0. 1.0000     0.      0.00 
   0  -3  -8      2.73    0.63  0. 1.0000     0.      0.00 
   0   3   8      4.02    0.75  0. 1.0000     0.      0.00 
   0  -3  -8      3.63    0.65  0. 1.0000     0.      0.00 
   0   3   8      3.58    0.64  0. 1.0000     0.      0.00 
   0   3   8      2.84    0.58  0. 1.0000     0.      0.00 
   0  -3  -8      2.37    0.58  0. 1.0000     0.      0.00 
   0   3   9      1.60    0.31  0. 1.0000     0.      0.00 
   0   3   9      1.92    0.38  0. 1.0000     0.      0.00 
   0  -3  -9      1.29    0.35  0. 1.0000     0.      0.00 
   0   3   9      1.85    0.36  0. 1.0000     0.      0.00 
   0   4  -5      6.19    0.82  0. 1.0000     0.      0.00 
   0  -4   5      7.24    0.79  0. 1.0000     0.      0.00 
   0  -4   5      5.75    0.74  0. 1.0000     0.      0.00 
   0  -4   5      6.78    0.84  0. 1.0000     0.      0.00 
   0  -4   4      5.12    0.83  0. 1.0000     0.      0.00 
   0  -4   4      5.62    0.86  0. 1.0000     0.      0.00 
   0  -4   4      5.44    0.97  0. 1.0000     0.      0.00 
   0  -4   4      4.33    0.81  0. 1.0000     0.      0.00 
   0  -4   3      3.78    0.84  0. 1.0000     0.      0.00 
   0  -4   3      3.03    0.70  0. 1.0000     0.      0.00 
   0  -4   3      3.58    0.71  0. 1.0000     0.      0.00 
   0   4  -2     26.63    3.60  0. 1.0000     0.      0.00 
   0   4  -2     26.92    3.96  0. 1.0000     0.      0.00 
   0  -4   2     28.48    3.66  0. 1.0000     0.      0.00 
   0   4  -2     32.85    4.27  0. 1.0000     0.      0.00 
   0  -4   2     24.97    3.67  0. 1.0000     0.      0.00 
   0   4  -2     32.44    4.18  0. 1.0000     0.      0.00 
   0   4  -1     96.01    6.65  0. 1.0000     0.      0.00 
   0  -4   1     94.13    5.82  0. 1.0000     0.      0.00 
   0  -4   1    100.52    6.84  0. 1.0000     0.      0.00 
   0   4  -1     91.24    6.17  0. 1.0000     0.      0.00 
   0  -4   1     95.87    6.42  0. 1.0000     0.      0.00 
   0   4  -1    109.07    7.70  0. 1.0000     0.      0.00 
   0   4  -1    103.24    7.09  0. 1.0000     0.      0.00 
   0   4   0    252.28   11.01  0. 1.0000     0.      0.00 
   0  -4   0    234.59    9.37  0. 1.0000     0.      0.00 
   0  -4   0    248.74   10.42  0. 1.0000     0.      0.00 
   0   4   0    260.17   10.63  0. 1.0000     0.      0.00 
   0   4   0    238.32    9.69  0. 1.0000     0.      0.00 
   0   4   0    229.33    9.01  0. 1.0000     0.      0.00 
   0   4   0    239.86    9.83  0. 1.0000     0.      0.00 
   0   4   1     93.09    5.70  0. 1.0000     0.      0.00 
   0  -4  -1     89.11    5.70  0. 1.0000     0.      0.00 
   0   4   1     89.13    5.30  0. 1.0000     0.      0.00 
   0   4   1     78.22    4.72  0. 1.0000     0.      0.00 
   0  -4  -1     79.98    4.66  0. 1.0000     0.      0.00 
   0   4   1     92.02    5.95  0. 1.0000     0.      0.00 
   0   4   2     14.23    2.04  0. 1.0000     0.      0.00 
   0   4   2     13.91    1.97  0. 1.0000     0.      0.00 
   0   4   2     13.28    1.65  0. 1.0000     0.      0.00 
   0  -4  -2     17.49    2.55  0. 1.0000     0.      0.00 
   0   4   2     16.43    2.34  0. 1.0000     0.      0.00 
   0   4   3     13.04    2.07  0. 1.0000     0.      0.00 
   0   4   3     13.60    1.92  0. 1.0000     0.      0.00 
   0   4   3     12.40    2.00  0. 1.0000     0.      0.00 
   0   4   3     13.49    1.81  0. 1.0000     0.      0.00 
   0  -4  -3     15.65    2.51  0. 1.0000     0.      0.00 
   0  -4  -3     14.55    2.16  0. 1.0000     0.      0.00 
   0   4   4    187.28    8.50  0. 1.0000     0.      0.00 
   0   4   4    173.42    8.45  0. 1.0000     0.      0.00 
   0  -4  -4    207.28    9.46  0. 1.0000     0.      0.00 
   0  -4  -4    201.87   10.28  0. 1.0000     0.      0.00 
   0  -4  -5     53.50    5.17  0. 1.0000     0.      0.00 
   0   4   5     60.82    5.01  0. 1.0000     0.      0.00 
   0   4   5     58.09    5.04  0. 1.0000     0.      0.00 
   0  -4  -5     59.62    5.84  0. 1.0000     0.      0.00 
   0  -4  -6     47.62    2.75  0. 1.0000     0.      0.00 
   0  -4  -6     60.72    3.15  0. 1.0000     0.      0.00 
   0  -4  -6     53.61    2.98  0. 1.0000     0.      0.00 
   0  -4  -6     57.80    2.91  0. 1.0000     0.      0.00 
   0  -4  -6     50.94    2.76  0. 1.0000     0.      0.00 
   0   4   6     55.25    2.87  0. 1.0000     0.      0.00 
   0   4   6     54.22    2.65  0. 1.0000     0.      0.00 
   0  -4  -7      9.62    1.23  0. 1.0000     0.      0.00 
   0   4   7     10.76    1.17  0. 1.0000     0.      0.00 
   0  -4  -7     10.86    1.33  0. 1.0000     0.      0.00 
   0  -4  -7     10.17    1.30  0. 1.0000     0.      0.00 
   0   4   7     11.53    1.31  0. 1.0000     0.      0.00 
   0  -4  -7     10.99    1.25  0. 1.0000     0.      0.00 
   0   4   8      3.45    0.62  0. 1.0000     0.      0.00 
   0  -4  -8      2.40    0.64  0. 1.0000     0.      0.00 
   0   4   8      3.62    0.70  0. 1.0000     0.      0.00 
   0   4   8      2.23    0.47  0. 1.0000     0.      0.00 
   0  -4  -8      3.37    0.70  0. 1.0000     0.      0.00 
   0  -4  -8      3.15    0.69  0. 1.0000     0.      0.00 
   0  -4  -8      2.65    0.59  0. 1.0000     0.      0.00 
   0   4   9      0.06    0.13  0. 1.0000     0.      0.00 
   0  -4  -9     -0.22    0.18  0. 1.0000     0.      0.00 
   0  -4  -9      0.13    0.16  0. 1.0000     0.      0.00 
   0  -4  -9      0.27    0.18  0. 1.0000     0.      0.00 
   0   4   9      0.07    0.16  0. 1.0000     0.      0.00 
   0  -5   4      1.77    0.43  0. 1.0000     0.      0.00 
   0  -5   4      1.23    0.41  0. 1.0000     0.      0.00 
   0   5  -4      1.93    0.52  0. 1.0000     0.      0.00 
   0  -5   3      0.05    0.22  0. 1.0000     0.      0.00 
   0  -5   3      0.04    0.30  0. 1.0000     0.      0.00 
   0  -5   3      0.11    0.31  0. 1.0000     0.      0.00 
   0  -5   2      4.60    0.83  0. 1.0000     0.      0.00 
   0  -5   2      5.23    0.84  0. 1.0000     0.      0.00 
   0  -5   2      4.64    0.80  0. 1.0000     0.      0.00 
   0  -5   2      4.93    0.95  0. 1.0000     0.      0.00 
   0  -5   1      0.95    0.40  0. 1.0000     0.      0.00 
   0  -5   1      0.99    0.48  0. 1.0000     0.      0.00 
   0  -5   1      1.16    0.42  0. 1.0000     0.      0.00 
   0  -5   1      1.39    0.46  0. 1.0000     0.      0.00 
   0   5   0     25.65    3.64  0. 1.0000     0.      0.00 
   0   5   0     29.57    4.07  0. 1.0000     0.      0.00 
   0  -5   0     25.23    3.68  0. 1.0000     0.      0.00 
   0   5   0     23.52    3.36  0. 1.0000     0.      0.00 
   0   5   0     24.90    3.94  0. 1.0000     0.      0.00 
   0   5   1     12.63    2.46  0. 1.0000     0.      0.00 
   0  -5  -1      8.42    2.04  0. 1.0000     0.      0.00 
   0   5   1      9.45    2.02  0. 1.0000     0.      0.00 
   0   5   1     10.71    2.47  0. 1.0000     0.      0.00 
   0   5   1      8.01    1.82  0. 1.0000     0.      0.00 
   0   5   2     22.74    3.31  0. 1.0000     0.      0.00 
   0   5   2     21.41    2.92  0. 1.0000     0.      0.00 
   0  -5  -2     23.24    3.39  0. 1.0000     0.      0.00 
   0   5   3      0.09    0.44  0. 1.0000     0.      0.00 
   0   5   3     -0.09    0.28  0. 1.0000     0.      0.00 
   0   5   3      0.89    0.62  0. 1.0000     0.      0.00 
   0   5   3     -0.24    0.69  0. 1.0000     0.      0.00 
   0  -5  -3      0.72    0.42  0. 1.0000     0.      0.00 
   0  -5  -4      1.94    1.22  0. 1.0000     0.      0.00 
   0   5   4      1.67    0.86  0. 1.0000     0.      0.00 
   0  -5  -4      2.10    0.96  0. 1.0000     0.      0.00 
   0   5   4      0.67    0.39  0. 1.0000     0.      0.00 
   0  -5  -5     12.91    2.92  0. 1.0000     0.      0.00 
   0   5   5      5.70    1.60  0. 1.0000     0.      0.00 
   0   5   5      5.55    1.60  0. 1.0000     0.      0.00 
   0   5   5      8.15    2.11  0. 1.0000     0.      0.00 
   0  -5  -5     10.25    2.36  0. 1.0000     0.      0.00 
   0  -5  -6      1.93    0.56  0. 1.0000     0.      0.00 
   0   5   6      1.40    0.46  0. 1.0000     0.      0.00 
   0  -5  -6      1.88    0.68  0. 1.0000     0.      0.00 
   0  -5  -6      2.66    0.68  0. 1.0000     0.      0.00 
   0   5   7      1.77    0.56  0. 1.0000     0.      0.00 
   0  -5  -7      0.72    0.33  0. 1.0000     0.      0.00 
   0  -5  -7      1.51    0.53  0. 1.0000     0.      0.00 
   0   5   7      2.04    0.52  0. 1.0000     0.      0.00 
   0  -5  -7      1.66    0.61  0. 1.0000     0.      0.00 
   0  -5  -7      0.43    0.32  0. 1.0000     0.      0.00 
   0  -5  -8      0.91    0.41  0. 1.0000     0.      0.00 
   0   5   8      0.65    0.33  0. 1.0000     0.      0.00 
   0   5   8      0.60    0.30  0. 1.0000     0.      0.00 
   0  -5  -8      0.68    0.33  0. 1.0000     0.      0.00 
   0  -5  -8      0.59    0.30  0. 1.0000     0.      0.00 
   0   5   8      1.03    0.41  0. 1.0000     0.      0.00 
   0  -5  -8      1.27    0.48  0. 1.0000     0.      0.00 
   0   5   9      1.16    0.27  0. 1.0000     0.      0.00 
   0  -5  -9      0.65    0.22  0. 1.0000     0.      0.00 
   0   5   9      1.41    0.34  0. 1.0000     0.      0.00 
   0  -5  -9      0.83    0.28  0. 1.0000     0.      0.00 
   0   5   9      1.35    0.31  0. 1.0000     0.      0.00 
   0  -5  -9      1.47    0.35  0. 1.0000     0.      0.00 
   0  -6   3     25.81    1.46  0. 1.0000     0.      0.00 
   0  -6   3     26.54    1.68  0. 1.0000     0.      0.00 
   0  -6   3     27.43    1.65  0. 1.0000     0.      0.00 
   0  -6   2     24.97    1.84  0. 1.0000     0.      0.00 
   0  -6   2     21.57    1.52  0. 1.0000     0.      0.00 
   0  -6   2     24.21    1.66  0. 1.0000     0.      0.00 
   0  -6   2     24.67    1.90  0. 1.0000     0.      0.00 
   0  -6   1     42.96    2.57  0. 1.0000     0.      0.00 
   0  -6   1     38.62    2.59  0. 1.0000     0.      0.00 
   0  -6   1     40.24    2.34  0. 1.0000     0.      0.00 
   0  -6   0     13.82    1.39  0. 1.0000     0.      0.00 
   0  -6   0     13.62    1.42  0. 1.0000     0.      0.00 
   0  -6   0     11.72    1.29  0. 1.0000     0.      0.00 
   0  -6   0     13.11    1.48  0. 1.0000     0.      0.00 
   0  -6  -1     15.41    1.45  0. 1.0000     0.      0.00 
   0  -6  -1     13.60    1.38  0. 1.0000     0.      0.00 
   0  -6  -1     13.43    1.44  0. 1.0000     0.      0.00 
   0  -6  -1     13.96    1.39  0. 1.0000     0.      0.00 
   0  -6  -1     16.00    1.55  0. 1.0000     0.      0.00 
   0  -6  -2      7.98    1.02  0. 1.0000     0.      0.00 
   0   6   2      6.48    2.08  0. 1.0000     0.      0.00 
   0  -6  -2      8.58    1.14  0. 1.0000     0.      0.00 
   0  -6  -2      9.76    1.14  0. 1.0000     0.      0.00 
   0  -6  -2      9.56    1.14  0. 1.0000     0.      0.00 
   0  -6  -2      8.77    1.12  0. 1.0000     0.      0.00 
   0  -6  -3     25.72    1.88  0. 1.0000     0.      0.00 
   0   6   3     28.68    3.90  0. 1.0000     0.      0.00 
   0  -6  -3     25.10    1.94  0. 1.0000     0.      0.00 
   0  -6  -3     25.14    1.90  0. 1.0000     0.      0.00 
   0  -6  -3     29.52    4.40  0. 1.0000     0.      0.00 
   0  -6  -4     27.06    1.87  0. 1.0000     0.      0.00 
   0  -6  -4     32.67    2.22  0. 1.0000     0.      0.00 
   0  -6  -4     27.06    2.02  0. 1.0000     0.      0.00 
   0  -6  -4     31.52    2.11  0. 1.0000     0.      0.00 
   0  -6  -5     85.87    3.78  0. 1.0000     0.      0.00 
   0  -6  -5     85.02    3.61  0. 1.0000     0.      0.00 
   0  -6  -5     80.52    3.77  0. 1.0000     0.      0.00 
   0  -6  -5     81.22    3.70  0. 1.0000     0.      0.00 
   0  -6  -6     57.21    3.09  0. 1.0000     0.      0.00 
   0  -6  -6     59.57    3.22  0. 1.0000     0.      0.00 
   0  -6  -6     54.74    2.89  0. 1.0000     0.      0.00 
   0  -6  -7     62.06    3.00  0. 1.0000     0.      0.00 
   0  -6  -7     62.71    3.18  0. 1.0000     0.      0.00 
   0  -6  -7     69.36    3.41  0. 1.0000     0.      0.00 
   0   6   8     29.22    1.73  0. 1.0000     0.      0.00 
   0  -6  -8     33.83    2.12  0. 1.0000     0.      0.00 
   0  -6  -8     33.27    2.01  0. 1.0000     0.      0.00 
   0   6   8     35.48    1.89  0. 1.0000     0.      0.00 
   0  -6  -8     32.41    1.84  0. 1.0000     0.      0.00 
   0   6   9     10.56    0.78  0. 1.0000     0.      0.00 
   0  -6  -9     11.53    0.87  0. 1.0000     0.      0.00 
   0  -6  -9     11.84    0.94  0. 1.0000     0.      0.00 
   0  -7   2      0.19    0.17  0. 1.0000     0.      0.00 
   0  -7   2      0.13    0.17  0. 1.0000     0.      0.00 
   0  -7   1      4.49    0.77  0. 1.0000     0.      0.00 
   0  -7   1      3.46    0.59  0. 1.0000     0.      0.00 
   0  -7   1      3.34    0.66  0. 1.0000     0.      0.00 
   0  -7   0     18.27    1.53  0. 1.0000     0.      0.00 
   0  -7   0     21.01    1.65  0. 1.0000     0.      0.00 
   0  -7   0     22.48    1.85  0. 1.0000     0.      0.00 
   0  -7  -1     87.24    3.80  0. 1.0000     0.      0.00 
   0  -7  -1     79.65    3.76  0. 1.0000     0.      0.00 
   0  -7  -1     79.13    3.54  0. 1.0000     0.      0.00 
   0  -7  -2    258.17    7.29  0. 1.0000     0.      0.00 
   0  -7  -2    264.77    7.43  0. 1.0000     0.      0.00 
   0  -7  -2    267.58    7.57  0. 1.0000     0.      0.00 
   0  -7  -2    264.55    7.68  0. 1.0000     0.      0.00 
   0  -7  -2    255.18    7.32  0. 1.0000     0.      0.00 
   0  -7  -3    185.71    6.07  0. 1.0000     0.      0.00 
   0  -7  -3    214.87    6.48  0. 1.0000     0.      0.00 
   0  -7  -3    208.33    6.24  0. 1.0000     0.      0.00 
   0  -7  -3    208.73    6.54  0. 1.0000     0.      0.00 
   0  -7  -3    189.87    5.95  0. 1.0000     0.      0.00 
   0  -7  -4    342.80    9.08  0. 1.0000     0.      0.00 
   0  -7  -4    339.90    8.74  0. 1.0000     0.      0.00 
   0  -7  -4    321.92    8.46  0. 1.0000     0.      0.00 
   0  -7  -4    342.89    8.97  0. 1.0000     0.      0.00 
   0  -7  -5    141.70    5.11  0. 1.0000     0.      0.00 
   0  -7  -5    146.84    5.08  0. 1.0000     0.      0.00 
   0  -7  -5    135.18    4.98  0. 1.0000     0.      0.00 
   0  -7  -6    112.03    4.39  0. 1.0000     0.      0.00 
   0  -7  -6    119.30    4.52  0. 1.0000     0.      0.00 
   0  -7  -7     39.46    2.31  0. 1.0000     0.      0.00 
   0   7   7     38.09    2.06  0. 1.0000     0.      0.00 
   0  -7  -7     39.96    2.35  0. 1.0000     0.      0.00 
   0  -7  -8     20.71    1.43  0. 1.0000     0.      0.00 
   0  -7  -8     21.41    1.50  0. 1.0000     0.      0.00 
   0   7   8     20.69    1.31  0. 1.0000     0.      0.00 
   0  -8   0      0.13    0.15  0. 1.0000     0.      0.00 
   0  -8   0      0.19    0.17  0. 1.0000     0.      0.00 
   0  -8   0      0.53    0.24  0. 1.0000     0.      0.00 
   0  -8  -1      0.85    0.36  0. 1.0000     0.      0.00 
   0  -8  -1      0.87    0.32  0. 1.0000     0.      0.00 
   0  -8  -2      1.21    0.42  0. 1.0000     0.      0.00 
   0  -8  -2      1.65    0.48  0. 1.0000     0.      0.00 
   0  -8  -2      1.63    0.46  0. 1.0000     0.      0.00 
   0  -8  -3     14.03    1.29  0. 1.0000     0.      0.00 
   0  -8  -3     14.84    1.47  0. 1.0000     0.      0.00 
   0  -8  -3     15.90    1.41  0. 1.0000     0.      0.00 
   0  -8  -4     11.71    1.45  0. 1.0000     0.      0.00 
   0  -8  -4     13.85    1.36  0. 1.0000     0.      0.00 
   0  -8  -4     15.06    1.45  0. 1.0000     0.      0.00 
   0  -8  -5     17.42    1.57  0. 1.0000     0.      0.00 
   0  -8  -5     17.33    1.50  0. 1.0000     0.      0.00 
   0  -8  -6      0.49    0.28  0. 1.0000     0.      0.00 
   0  -8  -6      0.28    0.25  0. 1.0000     0.      0.00 
   0  -8  -6      0.46    0.29  0. 1.0000     0.      0.00 
   0  -8  -6      0.67    0.36  0. 1.0000     0.      0.00 
   0  -8  -7      0.32    0.28  0. 1.0000     0.      0.00 
   0   8   7      0.08    0.15  0. 1.0000     0.      0.00 
   0  -8  -7     -0.06    0.24  0. 1.0000     0.      0.00 
   0  -8  -7      0.34    0.28  0. 1.0000     0.      0.00 
   0   8   8      1.64    0.31  0. 1.0000     0.      0.00 
   0  -8  -8      1.69    0.33  0. 1.0000     0.      0.00 
   0   8   8      1.62    0.30  0. 1.0000     0.      0.00 
   0  -8  -8      1.20    0.28  0. 1.0000     0.      0.00 
   0  -8  -8      0.96    0.27  0. 1.0000     0.      0.00 
   0  -9  -2     16.67    1.16  0. 1.0000     0.      0.00 
   0  -9  -2     14.66    0.99  0. 1.0000     0.      0.00 
   0  -9  -3      2.63    0.48  0. 1.0000     0.      0.00 
   0  -9  -3      2.62    0.43  0. 1.0000     0.      0.00 
   0  -9  -4     17.54    1.34  0. 1.0000     0.      0.00 
   0  -9  -5      0.39    0.23  0. 1.0000     0.      0.00 
   0   9   5      0.47    0.21  0. 1.0000     0.      0.00 
   0   9   6      6.36    0.63  0. 1.0000     0.      0.00 
   0  -9  -6      6.61    0.75  0. 1.0000     0.      0.00 
   0  -9  -7      0.82    0.25  0. 1.0000     0.      0.00 
   0   9   7      0.85    0.21  0. 1.0000     0.      0.00 
   1  -9  -6      1.49    0.33  0. 1.0000     0.      0.00 
  -1   9   6      1.14    0.25  0. 1.0000     0.      0.00 
  -1   9   5     15.55    0.92  0. 1.0000     0.      0.00 
   1  -9  -5     20.41    1.30  0. 1.0000     0.      0.00 
  -1   9   4      2.55    0.42  0. 1.0000     0.      0.00 
   1  -9  -4      3.20    0.55  0. 1.0000     0.      0.00 
   1  -9  -3      6.37    0.60  0. 1.0000     0.      0.00 
   1  -9  -3     11.18    0.96  0. 1.0000     0.      0.00 
   1  -9  -2      0.02    0.12  0. 1.0000     0.      0.00 
   1  -9  -2      0.17    0.12  0. 1.0000     0.      0.00 
   1  -8  -7      1.13    0.31  0. 1.0000     0.      0.00 
   1  -8  -7      1.14    0.33  0. 1.0000     0.      0.00 
  -1   8   7      0.99    0.27  0. 1.0000     0.      0.00 
   1  -8  -7      1.02    0.26  0. 1.0000     0.      0.00 
   1  -8  -7      0.79    0.28  0. 1.0000     0.      0.00 
   1  -8  -6      2.41    0.53  0. 1.0000     0.      0.00 
   1  -8  -6      2.37    0.48  0. 1.0000     0.      0.00 
   1  -8  -6      2.49    0.54  0. 1.0000     0.      0.00 
   1  -8  -6      1.97    0.48  0. 1.0000     0.      0.00 
   1  -8  -5      0.66    0.28  0. 1.0000     0.      0.00 
   1  -8  -5      0.05    0.24  0. 1.0000     0.      0.00 
   1  -8  -5      0.40    0.25  0. 1.0000     0.      0.00 
   1  -8  -4     12.87    1.31  0. 1.0000     0.      0.00 
   1  -8  -4     11.65    1.34  0. 1.0000     0.      0.00 
  -1   8   4     12.01    1.14  0. 1.0000     0.      0.00 
   1  -8  -3     -0.11    0.28  0. 1.0000     0.      0.00 
   1  -8  -3      0.63    0.45  0. 1.0000     0.      0.00 
   1  -8  -3     -0.16    0.19  0. 1.0000     0.      0.00 
   1  -8  -3      0.19    0.23  0. 1.0000     0.      0.00 
   1  -8  -2      0.01    0.16  0. 1.0000     0.      0.00 
   1  -8  -2      0.29    0.27  0. 1.0000     0.      0.00 
   1  -8  -2     -0.08    0.26  0. 1.0000     0.      0.00 
   1  -8  -1      0.80    0.30  0. 1.0000     0.      0.00 
   1  -8  -1      1.04    0.38  0. 1.0000     0.      0.00 
   1  -8  -1      0.85    0.39  0. 1.0000     0.      0.00 
   1  -8   0      0.08    0.16  0. 1.0000     0.      0.00 
   1  -8   0     -0.05    0.18  0. 1.0000     0.      0.00 
   1  -8   0      0.05    0.13  0. 1.0000     0.      0.00 
  -1   7   8      5.26    0.58  0. 1.0000     0.      0.00 
   1  -7  -8      5.05    0.65  0. 1.0000     0.      0.00 
   1  -7  -8      5.07    0.64  0. 1.0000     0.      0.00 
   1  -7  -7     37.95    2.19  0. 1.0000     0.      0.00 
  -1   7   7     37.56    1.89  0. 1.0000     0.      0.00 
   1  -7  -7     36.77    2.06  0. 1.0000     0.      0.00 
   1  -7  -7     33.10    1.85  0. 1.0000     0.      0.00 
   1  -7  -6     20.06    1.66  0. 1.0000     0.      0.00 
   1  -7  -6     22.03    1.79  0. 1.0000     0.      0.00 
  -1   7   6     18.76    1.40  0. 1.0000     0.      0.00 
   1  -7  -6     19.41    1.62  0. 1.0000     0.      0.00 
   1  -7  -5     25.45    1.92  0. 1.0000     0.      0.00 
   1  -7  -5     23.82    1.93  0. 1.0000     0.      0.00 
   1  -7  -5     25.80    2.02  0. 1.0000     0.      0.00 
   1  -7  -5     23.58    1.93  0. 1.0000     0.      0.00 
   1  -7  -4      9.66    1.25  0. 1.0000     0.      0.00 
   1  -7  -4      9.02    1.13  0. 1.0000     0.      0.00 
   1  -7  -4     10.29    1.27  0. 1.0000     0.      0.00 
   1  -7  -4      8.89    1.18  0. 1.0000     0.      0.00 
   1  -7  -3      0.25    0.23  0. 1.0000     0.      0.00 
   1  -7  -3      0.73    0.35  0. 1.0000     0.      0.00 
   1  -7  -3     -0.18    0.27  0. 1.0000     0.      0.00 
   1  -7  -3      0.22    0.32  0. 1.0000     0.      0.00 
   1  -7  -2      1.48    0.49  0. 1.0000     0.      0.00 
   1  -7  -2      1.75    0.58  0. 1.0000     0.      0.00 
   1  -7  -2      1.26    0.45  0. 1.0000     0.      0.00 
   1  -7  -2      2.02    0.57  0. 1.0000     0.      0.00 
   1  -7  -1      0.37    0.33  0. 1.0000     0.      0.00 
   1  -7  -1     -0.06    0.19  0. 1.0000     0.      0.00 
   1  -7  -1      0.35    0.30  0. 1.0000     0.      0.00 
   1  -7   0      7.16    1.03  0. 1.0000     0.      0.00 
   1  -7   0      6.88    0.94  0. 1.0000     0.      0.00 
   1  -7   0      7.11    0.93  0. 1.0000     0.      0.00 
   1  -7   0      8.30    1.05  0. 1.0000     0.      0.00 
   1  -7   1     16.43    1.33  0. 1.0000     0.      0.00 
   1  -7   1     15.97    1.42  0. 1.0000     0.      0.00 
   1  -7   1     15.16    1.25  0. 1.0000     0.      0.00 
   1  -7   2     12.14    1.03  0. 1.0000     0.      0.00 
  -1   7  -2      9.77    0.77  0. 1.0000     0.      0.00 
   1  -7   2     11.47    0.95  0. 1.0000     0.      0.00 
   1  -6  -8      8.22    0.85  0. 1.0000     0.      0.00 
   1  -6  -8     10.84    1.08  0. 1.0000     0.      0.00 
  -1   6   8     10.51    0.91  0. 1.0000     0.      0.00 
  -1   6   8      8.88    0.86  0. 1.0000     0.      0.00 
   1  -6  -8      9.69    0.97  0. 1.0000     0.      0.00 
   1  -6  -7      8.39    1.02  0. 1.0000     0.      0.00 
   1  -6  -7      8.28    1.05  0. 1.0000     0.      0.00 
   1  -6  -7     10.21    1.19  0. 1.0000     0.      0.00 
  -1   6   7      8.77    1.02  0. 1.0000     0.      0.00 
   1  -6  -7      9.78    1.15  0. 1.0000     0.      0.00 
  -1   6   7      9.60    1.03  0. 1.0000     0.      0.00 
   1  -6  -6      9.90    1.11  0. 1.0000     0.      0.00 
   1  -6  -6     11.98    1.37  0. 1.0000     0.      0.00 
   1  -6  -6     12.21    1.42  0. 1.0000     0.      0.00 
  -1   6   6     12.40    1.26  0. 1.0000     0.      0.00 
   1  -6  -6     12.15    1.37  0. 1.0000     0.      0.00 
  -1   6   6     10.62    1.17  0. 1.0000     0.      0.00 
   1  -6  -6     10.89    1.30  0. 1.0000     0.      0.00 
  -1   6   5     31.83    2.05  0. 1.0000     0.      0.00 
   1  -6  -5     32.52    2.25  0. 1.0000     0.      0.00 
   1  -6  -5     34.07    2.38  0. 1.0000     0.      0.00 
   1  -6  -5     33.13    2.35  0. 1.0000     0.      0.00 
   1  -6  -4    119.29    4.62  0. 1.0000     0.      0.00 
   1  -6  -4    114.50    4.41  0. 1.0000     0.      0.00 
   1  -6  -4    115.90    4.62  0. 1.0000     0.      0.00 
   1  -6  -3    205.73    6.27  0. 1.0000     0.      0.00 
   1  -6  -3    196.14    5.98  0. 1.0000     0.      0.00 
   1  -6  -3    183.88    6.02  0. 1.0000     0.      0.00 
   1  -6  -3    197.63    6.22  0. 1.0000     0.      0.00 
   1  -6  -3    208.14    6.34  0. 1.0000     0.      0.00 
   1  -6  -2    485.47   11.13  0. 1.0000     0.      0.00 
   1  -6  -2    495.28   11.56  0. 1.0000     0.      0.00 
   1  -6  -2    488.66   11.50  0. 1.0000     0.      0.00 
   1  -6  -2    489.90   11.33  0. 1.0000     0.      0.00 
   1  -6  -1    383.54    9.66  0. 1.0000     0.      0.00 
   1  -6  -1    384.29    9.47  0. 1.0000     0.      0.00 
   1  -6  -1    377.66    9.70  0. 1.0000     0.      0.00 
   1  -6   0    482.22   11.31  0. 1.0000     0.      0.00 
   1  -6   0    486.07   11.62  0. 1.0000     0.      0.00 
   1  -6   0    467.02   11.17  0. 1.0000     0.      0.00 
   1  -6   1    190.16    6.31  0. 1.0000     0.      0.00 
   1  -6   1    190.98    5.82  0. 1.0000     0.      0.00 
   1  -6   1    198.70    6.15  0. 1.0000     0.      0.00 
   1  -6   1    186.27    5.99  0. 1.0000     0.      0.00 
   1  -6   2    111.39    4.34  0. 1.0000     0.      0.00 
   1  -6   2    110.06    4.08  0. 1.0000     0.      0.00 
  -1   6  -2    110.10    3.85  0. 1.0000     0.      0.00 
   1  -6   2     98.85    3.63  0. 1.0000     0.      0.00 
   1  -6   3     28.70    1.77  0. 1.0000     0.      0.00 
   1  -6   3     28.13    1.68  0. 1.0000     0.      0.00 
   1  -6   3     23.61    1.36  0. 1.0000     0.      0.00 
   1  -5  -9     -0.07    0.13  0. 1.0000     0.      0.00 
   1  -5  -8     10.71    1.11  0. 1.0000     0.      0.00 
   1  -5  -8     10.09    1.04  0. 1.0000     0.      0.00 
  -1   5   8     10.13    0.93  0. 1.0000     0.      0.00 
   1  -5  -8     10.84    1.16  0. 1.0000     0.      0.00 
  -1   5   8     11.28    1.09  0. 1.0000     0.      0.00 
  -1   5   8     10.66    0.98  0. 1.0000     0.      0.00 
   1  -5  -7      3.36    0.76  0. 1.0000     0.      0.00 
  -1   5   7      4.26    0.78  0. 1.0000     0.      0.00 
  -1   5   7      3.09    0.65  0. 1.0000     0.      0.00 
   1  -5  -7      3.76    0.80  0. 1.0000     0.      0.00 
   1  -5  -7      3.02    0.69  0. 1.0000     0.      0.00 
   1  -5  -7      3.18    0.74  0. 1.0000     0.      0.00 
  -1   5   7      3.96    0.67  0. 1.0000     0.      0.00 
  -1   5   6     40.35    2.33  0. 1.0000     0.      0.00 
   1  -5  -6     39.57    2.59  0. 1.0000     0.      0.00 
   1  -5  -6     35.33    2.43  0. 1.0000     0.      0.00 
   1  -5  -6     40.42    2.60  0. 1.0000     0.      0.00 
  -1   5   6     38.49    2.39  0. 1.0000     0.      0.00 
   1  -5  -6     36.38    2.45  0. 1.0000     0.      0.00 
   1  -5  -5     44.88    2.47  0. 1.0000     0.      0.00 
   1  -5  -5     48.83    2.76  0. 1.0000     0.      0.00 
   1  -5  -5     56.45    2.99  0. 1.0000     0.      0.00 
   1  -5  -5     51.27    2.86  0. 1.0000     0.      0.00 
   1  -5  -5     54.27    2.99  0. 1.0000     0.      0.00 
  -1   5   5     48.63    2.60  0. 1.0000     0.      0.00 
  -1   5   4     90.69    7.15  0. 1.0000     0.      0.00 
  -1   5   4     86.26    7.05  0. 1.0000     0.      0.00 
   1  -5  -4    100.23    8.10  0. 1.0000     0.      0.00 
  -1   5   4     85.59    6.10  0. 1.0000     0.      0.00 
  -1   5   4     80.81    6.12  0. 1.0000     0.      0.00 
  -1   5   3     91.57    7.05  0. 1.0000     0.      0.00 
  -1   5   3     78.39    5.91  0. 1.0000     0.      0.00 
  -1   5   3     74.63    5.19  0. 1.0000     0.      0.00 
   1  -5  -3     92.83    7.47  0. 1.0000     0.      0.00 
  -1   5   3     84.67    6.48  0. 1.0000     0.      0.00 
  -1   5   2     31.26    3.76  0. 1.0000     0.      0.00 
  -1   5   2     34.43    4.10  0. 1.0000     0.      0.00 
  -1   5   2     34.31    4.25  0. 1.0000     0.      0.00 
  -1   5   2     29.16    3.53  0. 1.0000     0.      0.00 
   1  -5  -2     32.61    4.17  0. 1.0000     0.      0.00 
   1  -5  -1      7.86    1.99  0. 1.0000     0.      0.00 
  -1   5   1     11.76    2.52  0. 1.0000     0.      0.00 
  -1   5   1      9.87    2.11  0. 1.0000     0.      0.00 
  -1   5   1     13.99    2.91  0. 1.0000     0.      0.00 
  -1   5   1     10.53    2.21  0. 1.0000     0.      0.00 
  -1   5   1      7.63    1.80  0. 1.0000     0.      0.00 
  -1   5   0      0.35    0.61  0. 1.0000     0.      0.00 
  -1   5   0     -0.37    0.67  0. 1.0000     0.      0.00 
  -1   5   0      0.91    0.84  0. 1.0000     0.      0.00 
  -1   5   0      0.03    0.39  0. 1.0000     0.      0.00 
   1  -5   1      2.49    0.61  0. 1.0000     0.      0.00 
   1  -5   1      1.91    0.57  0. 1.0000     0.      0.00 
   1  -5   1      2.45    0.62  0. 1.0000     0.      0.00 
   1  -5   2      2.58    0.55  0. 1.0000     0.      0.00 
   1  -5   2      2.96    0.67  0. 1.0000     0.      0.00 
   1  -5   2      2.08    0.61  0. 1.0000     0.      0.00 
   1  -5   2      2.89    0.77  0. 1.0000     0.      0.00 
   1  -5   2      1.81    0.49  0. 1.0000     0.      0.00 
   1  -5   3     22.68    1.75  0. 1.0000     0.      0.00 
  -1   5  -3     21.51    1.60  0. 1.0000     0.      0.00 
   1  -5   3     20.25    1.81  0. 1.0000     0.      0.00 
  -1   5  -3     17.55    1.54  0. 1.0000     0.      0.00 
   1  -5   3     21.60    1.64  0. 1.0000     0.      0.00 
   1  -5   4     13.44    1.19  0. 1.0000     0.      0.00 
  -1   5  -4     13.59    1.19  0. 1.0000     0.      0.00 
   1  -5   4     12.73    1.09  0. 1.0000     0.      0.00 
   1  -5   4     12.06    1.20  0. 1.0000     0.      0.00 
   1  -4  -9     13.74    0.90  0. 1.0000     0.      0.00 
  -1   4   9     13.11    0.86  0. 1.0000     0.      0.00 
  -1   4   8      5.15    0.71  0. 1.0000     0.      0.00 
  -1   4   8      6.30    0.80  0. 1.0000     0.      0.00 
  -1   4   8      6.19    0.84  0. 1.0000     0.      0.00 
   1  -4  -8      5.79    0.86  0. 1.0000     0.      0.00 
  -1   4   8      6.94    0.79  0. 1.0000     0.      0.00 
   1  -4  -8      7.72    0.96  0. 1.0000     0.      0.00 
   1  -4  -8      6.73    0.90  0. 1.0000     0.      0.00 
   1  -4  -7     43.38    2.63  0. 1.0000     0.      0.00 
  -1   4   7     41.71    2.30  0. 1.0000     0.      0.00 
  -1   4   7     37.77    2.31  0. 1.0000     0.      0.00 
   1  -4  -7     41.49    2.62  0. 1.0000     0.      0.00 
   1  -4  -7     40.76    2.60  0. 1.0000     0.      0.00 
  -1   4   7     40.23    2.43  0. 1.0000     0.      0.00 
  -1   4   7     38.57    2.27  0. 1.0000     0.      0.00 
   1  -4  -6      1.56    0.57  0. 1.0000     0.      0.00 
   1  -4  -6      1.25    0.52  0. 1.0000     0.      0.00 
  -1   4   6      1.33    0.44  0. 1.0000     0.      0.00 
   1  -4  -6      1.86    0.62  0. 1.0000     0.      0.00 
  -1   4   6      1.00    0.50  0. 1.0000     0.      0.00 
  -1   4   6      1.42    0.47  0. 1.0000     0.      0.00 
  -1   4   6      0.92    0.38  0. 1.0000     0.      0.00 
   1  -4  -6      1.94    0.65  0. 1.0000     0.      0.00 
  -1   4   5     24.59    3.44  0. 1.0000     0.      0.00 
   1  -4  -5     25.28    3.74  0. 1.0000     0.      0.00 
  -1   4   5     21.41    3.57  0. 1.0000     0.      0.00 
  -1   4   5     28.76    3.61  0. 1.0000     0.      0.00 
  -1   4   4      0.06    0.38  0. 1.0000     0.      0.00 
  -1   4   4      0.73    0.86  0. 1.0000     0.      0.00 
   1  -4  -4      0.79    0.92  0. 1.0000     0.      0.00 
  -1   4   4      0.33    0.89  0. 1.0000     0.      0.00 
  -1   4   4      0.00    0.40  0. 1.0000     0.      0.00 
  -1   4   3     19.96    2.37  0. 1.0000     0.      0.00 
  -1   4   3     16.32    2.68  0. 1.0000     0.      0.00 
   1  -4  -3     17.39    2.84  0. 1.0000     0.      0.00 
  -1   4   3     18.09    2.33  0. 1.0000     0.      0.00 
  -1   4   3     16.74    2.57  0. 1.0000     0.      0.00 
  -1   4   3     19.54    2.51  0. 1.0000     0.      0.00 
  -1   4   2      7.28    1.33  0. 1.0000     0.      0.00 
  -1   4   2      8.07    1.72  0. 1.0000     0.      0.00 
  -1   4   2      8.13    1.56  0. 1.0000     0.      0.00 
  -1   4   2      8.32    1.91  0. 1.0000     0.      0.00 
   1  -4  -2      8.42    1.85  0. 1.0000     0.      0.00 
  -1   4   1     43.77    4.23  0. 1.0000     0.      0.00 
  -1   4   1     40.40    3.76  0. 1.0000     0.      0.00 
  -1   4   1     44.27    3.78  0. 1.0000     0.      0.00 
  -1   4   1     41.85    3.61  0. 1.0000     0.      0.00 
  -1   4   1     49.65    4.28  0. 1.0000     0.      0.00 
   1  -4  -1     44.60    3.91  0. 1.0000     0.      0.00 
   1  -4  -1     45.20    4.14  0. 1.0000     0.      0.00 
  -1   4   0     21.93    2.80  0. 1.0000     0.      0.00 
  -1   4   0     17.21    2.55  0. 1.0000     0.      0.00 
  -1   4   0     20.05    2.79  0. 1.0000     0.      0.00 
  -1   4   0     18.89    3.03  0. 1.0000     0.      0.00 
  -1   4   0     18.26    2.73  0. 1.0000     0.      0.00 
   1  -4   0     17.23    2.54  0. 1.0000     0.      0.00 
   1  -4   0     20.89    2.87  0. 1.0000     0.      0.00 
  -1   4  -1     35.94    3.91  0. 1.0000     0.      0.00 
   1  -4   1     34.64    4.08  0. 1.0000     0.      0.00 
  -1   4  -1     30.94    4.15  0. 1.0000     0.      0.00 
  -1   4  -1     35.97    3.99  0. 1.0000     0.      0.00 
  -1   4  -1     37.94    4.32  0. 1.0000     0.      0.00 
  -1   4  -1     33.02    3.84  0. 1.0000     0.      0.00 
   1  -4   2     18.89    1.70  0. 1.0000     0.      0.00 
   1  -4   2     21.71    1.70  0. 1.0000     0.      0.00 
  -1   4  -2     18.18    3.04  0. 1.0000     0.      0.00 
  -1   4  -2     23.16    3.59  0. 1.0000     0.      0.00 
  -1   4  -2     18.32    3.08  0. 1.0000     0.      0.00 
  -1   4  -2     22.52    3.65  0. 1.0000     0.      0.00 
   1  -4   2     19.72    3.43  0. 1.0000     0.      0.00 
  -1   4  -2     19.32    3.59  0. 1.0000     0.      0.00 
  -1   4  -3      3.35    0.66  0. 1.0000     0.      0.00 
   1  -4   3      4.15    0.89  0. 1.0000     0.      0.00 
   1  -4   3      5.44    0.89  0. 1.0000     0.      0.00 
   1  -4   3      3.67    0.71  0. 1.0000     0.      0.00 
   1  -4   3      5.11    0.88  0. 1.0000     0.      0.00 
   1  -4   4      7.96    1.10  0. 1.0000     0.      0.00 
   1  -4   4      9.53    1.28  0. 1.0000     0.      0.00 
   1  -4   4      9.58    1.18  0. 1.0000     0.      0.00 
   1  -4   4     10.17    1.15  0. 1.0000     0.      0.00 
   1  -4   4      9.33    1.15  0. 1.0000     0.      0.00 
  -1   4  -4      7.48    1.08  0. 1.0000     0.      0.00 
   1  -4   5      2.51    0.58  0. 1.0000     0.      0.00 
   1  -4   5      3.91    0.68  0. 1.0000     0.      0.00 
  -1   4  -5      3.84    0.65  0. 1.0000     0.      0.00 
   1  -4   5      3.21    0.60  0. 1.0000     0.      0.00 
  -1   3   8      0.43    0.28  0. 1.0000     0.      0.00 
   1  -3  -8      0.19    0.25  0. 1.0000     0.      0.00 
  -1   3   8      0.11    0.19  0. 1.0000     0.      0.00 
  -1   3   8      0.19    0.26  0. 1.0000     0.      0.00 
   1  -3  -8     -0.14    0.28  0. 1.0000     0.      0.00 
  -1   3   7      0.12    0.16  0. 1.0000     0.      0.00 
   1  -3  -7      0.15    0.36  0. 1.0000     0.      0.00 
  -1   3   7      0.22    0.26  0. 1.0000     0.      0.00 
  -1   3   7      0.68    0.39  0. 1.0000     0.      0.00 
   1  -3  -7     -0.18    0.28  0. 1.0000     0.      0.00 
  -1   3   7     -0.25    0.32  0. 1.0000     0.      0.00 
   1  -3  -7      0.30    0.37  0. 1.0000     0.      0.00 
  -1   3   6      6.44    0.91  0. 1.0000     0.      0.00 
   1  -3  -6      3.73    0.79  0. 1.0000     0.      0.00 
   1  -3  -6      5.89    0.97  0. 1.0000     0.      0.00 
  -1   3   6      5.33    0.90  0. 1.0000     0.      0.00 
  -1   3   6      5.01    0.80  0. 1.0000     0.      0.00 
  -1   3   6      5.32    0.82  0. 1.0000     0.      0.00 
  -1   3   6      5.82    0.92  0. 1.0000     0.      0.00 
   1  -3  -6      4.97    0.94  0. 1.0000     0.      0.00 
   1  -3  -6      5.45    0.96  0. 1.0000     0.      0.00 
   1  -3  -5     34.39    4.13  0. 1.0000     0.      0.00 
  -1   3   5     30.13    3.55  0. 1.0000     0.      0.00 
  -1   3   5     30.37    3.67  0. 1.0000     0.      0.00 
   1  -3  -5     32.35    4.41  0. 1.0000     0.      0.00 
   1  -3  -4    266.77   10.71  0. 1.0000     0.      0.00 
   1  -3  -4    280.31   12.27  0. 1.0000     0.      0.00 
  -1   3   4    279.83   10.56  0. 1.0000     0.      0.00 
  -1   3   4    282.50   10.38  0. 1.0000     0.      0.00 
   1  -3  -4    275.05   11.08  0. 1.0000     0.      0.00 
   1  -3  -3    315.71   10.75  0. 1.0000     0.      0.00 
  -1   3   3    331.53   11.44  0. 1.0000     0.      0.00 
   1  -3  -3    311.50   10.58  0. 1.0000     0.      0.00 
   1  -3  -3    315.74   10.85  0. 1.0000     0.      0.00 
   1  -3  -3    327.49   11.95  0. 1.0000     0.      0.00 
  -1   3   3    316.14   11.23  0. 1.0000     0.      0.00 
  -1   3   3    315.56   10.15  0. 1.0000     0.      0.00 
  -1   3   3    318.62   10.30  0. 1.0000     0.      0.00 
  -1   3   3    286.68    9.16  0. 1.0000     0.      0.00 
  -1   3   2   1019.37   23.23  0. 1.0000     0.      0.00 
  -1   3   2   1002.05   20.93  0. 1.0000     0.      0.00 
   1  -3  -2    973.83   21.71  0. 1.0000     0.      0.00 
  -1   3   2    991.14   20.97  0. 1.0000     0.      0.00 
  -1   3   2    988.69   22.63  0. 1.0000     0.      0.00 
  -1   3   2   1030.83   21.71  0. 1.0000     0.      0.00 
   1  -3  -2    989.42   22.12  0. 1.0000     0.      0.00 
   1  -3  -1    253.22    8.93  0. 1.0000     0.      0.00 
  -1   3   1    226.11    6.66  0. 1.0000     0.      0.00 
  -1   3   1    236.59    8.91  0. 1.0000     0.      0.00 
  -1   3   1    238.95    8.38  0. 1.0000     0.      0.00 
  -1   3   1    229.41    7.96  0. 1.0000     0.      0.00 
   1  -3  -1    224.25    7.77  0. 1.0000     0.      0.00 
  -1   3   0     74.03    4.35  0. 1.0000     0.      0.00 
  -1   3   0     78.19    5.11  0. 1.0000     0.      0.00 
   1  -3   0     77.28    4.55  0. 1.0000     0.      0.00 
  -1   3   0     89.21    5.08  0. 1.0000     0.      0.00 
  -1   3   0     67.19    4.14  0. 1.0000     0.      0.00 
   1  -3   0     78.68    4.78  0. 1.0000     0.      0.00 
   1  -3   0     70.77    4.23  0. 1.0000     0.      0.00 
  -1   3   0     75.45    4.55  0. 1.0000     0.      0.00 
  -1   3  -1      0.69    0.63  0. 1.0000     0.      0.00 
   1  -3   1      0.67    0.55  0. 1.0000     0.      0.00 
  -1   3  -1      0.60    0.50  0. 1.0000     0.      0.00 
  -1   3  -1      0.86    0.58  0. 1.0000     0.      0.00 
  -1   3  -1     -0.33    0.40  0. 1.0000     0.      0.00 
   1  -3   1      0.93    0.45  0. 1.0000     0.      0.00 
   1  -3   1      0.69    0.47  0. 1.0000     0.      0.00 
  -1   3  -1      0.72    0.54  0. 1.0000     0.      0.00 
   1  -3   1      0.65    0.35  0. 1.0000     0.      0.00 
  -1   3  -2     70.11    5.35  0. 1.0000     0.      0.00 
  -1   3  -2     68.01    5.57  0. 1.0000     0.      0.00 
  -1   3  -2     71.01    5.48  0. 1.0000     0.      0.00 
  -1   3  -2     74.48    6.09  0. 1.0000     0.      0.00 
  -1   3  -2     64.16    4.99  0. 1.0000     0.      0.00 
   1  -3   2     61.99    5.33  0. 1.0000     0.      0.00 
   1  -3   2     56.60    4.44  0. 1.0000     0.      0.00 
  -1   3  -3     21.28    3.19  0. 1.0000     0.      0.00 
  -1   3  -3     27.91    3.84  0. 1.0000     0.      0.00 
   1  -3   3     26.29    3.94  0. 1.0000     0.      0.00 
   1  -3   3     18.60    2.96  0. 1.0000     0.      0.00 
  -1   3  -3     29.27    4.43  0. 1.0000     0.      0.00 
  -1   3  -3     31.41    4.31  0. 1.0000     0.      0.00 
  -1   3  -4     12.98    1.45  0. 1.0000     0.      0.00 
   1  -3   4     14.41    1.46  0. 1.0000     0.      0.00 
   1  -3   4     15.44    1.43  0. 1.0000     0.      0.00 
   1  -3   4     14.67    1.42  0. 1.0000     0.      0.00 
   1  -3   4     14.85    1.47  0. 1.0000     0.      0.00 
   1  -3   4     14.09    1.55  0. 1.0000     0.      0.00 
  -1   3  -4     12.64    1.25  0. 1.0000     0.      0.00 
   1  -3   5      4.03    0.75  0. 1.0000     0.      0.00 
  -1   3  -5      5.23    0.94  0. 1.0000     0.      0.00 
   1  -3   5      4.30    0.77  0. 1.0000     0.      0.00 
   1  -3   5      4.64    0.95  0. 1.0000     0.      0.00 
  -1   3  -5      4.94    0.90  0. 1.0000     0.      0.00 
   1  -3   5      3.92    0.70  0. 1.0000     0.      0.00 
   1  -3   5      4.25    0.76  0. 1.0000     0.      0.00 
  -1   3  -6      0.46    0.25  0. 1.0000     0.      0.00 
  -1   3  -6      0.62    0.28  0. 1.0000     0.      0.00 
   1  -3   6      0.97    0.34  0. 1.0000     0.      0.00 
   1  -3   6      0.86    0.36  0. 1.0000     0.      0.00 
  -1   3  -6     -0.08    0.29  0. 1.0000     0.      0.00 
   1  -3   6      0.57    0.24  0. 1.0000     0.      0.00 
   1  -3   6      0.88    0.35  0. 1.0000     0.      0.00 
  -1   2   8      0.11    0.16  0. 1.0000     0.      0.00 
   1  -2  -8      0.08    0.24  0. 1.0000     0.      0.00 
   1  -2  -8      0.26    0.29  0. 1.0000     0.      0.00 
  -1   2   8      0.87    0.34  0. 1.0000     0.      0.00 
  -1   2   8      0.22    0.20  0. 1.0000     0.      0.00 
  -1   2   7      6.12    0.95  0. 1.0000     0.      0.00 
   1  -2  -7      6.67    1.01  0. 1.0000     0.      0.00 
  -1   2   7      5.64    0.88  0. 1.0000     0.      0.00 
   1  -2  -7      5.66    1.01  0. 1.0000     0.      0.00 
  -1   2   7      5.16    0.77  0. 1.0000     0.      0.00 
  -1   2   7      8.16    1.09  0. 1.0000     0.      0.00 
  -1   2   7      6.98    0.95  0. 1.0000     0.      0.00 
   1  -2  -6      9.51    1.25  0. 1.0000     0.      0.00 
   1  -2  -6      8.19    1.15  0. 1.0000     0.      0.00 
   1  -2  -6      8.35    1.17  0. 1.0000     0.      0.00 
  -1   2   6      8.79    1.15  0. 1.0000     0.      0.00 
  -1   2   6     10.44    1.15  0. 1.0000     0.      0.00 
   1  -2  -6      9.68    1.24  0. 1.0000     0.      0.00 
  -1   2   6      8.16    1.13  0. 1.0000     0.      0.00 
  -1   2   6      8.77    1.08  0. 1.0000     0.      0.00 
   1  -2  -5      2.38    1.08  0. 1.0000     0.      0.00 
   1  -2  -5      2.20    1.09  0. 1.0000     0.      0.00 
  -1   2   5      2.23    0.98  0. 1.0000     0.      0.00 
   1  -2  -5      3.58    1.54  0. 1.0000     0.      0.00 
  -1   2   5      4.11    1.36  0. 1.0000     0.      0.00 
   1  -2  -4      1.92    0.91  0. 1.0000     0.      0.00 
  -1   2   4      2.05    0.88  0. 1.0000     0.      0.00 
   1  -2  -4      2.81    1.27  0. 1.0000     0.      0.00 
  -1   2   4      2.58    0.91  0. 1.0000     0.      0.00 
   1  -2  -4      2.28    0.94  0. 1.0000     0.      0.00 
   1  -2  -3    178.83    7.37  0. 1.0000     0.      0.00 
   1  -2  -3    190.64    8.25  0. 1.0000     0.      0.00 
  -1   2   3    181.16    6.68  0. 1.0000     0.      0.00 
   1  -2  -3    185.84    7.38  0. 1.0000     0.      0.00 
  -1   2   3    187.88    7.06  0. 1.0000     0.      0.00 
  -1   2   3    191.12    7.21  0. 1.0000     0.      0.00 
   1  -2  -2    111.21    4.87  0. 1.0000     0.      0.00 
  -1   2   2    110.39    4.52  0. 1.0000     0.      0.00 
  -1   2   2    109.32    4.54  0. 1.0000     0.      0.00 
  -1   2   2     98.98    4.27  0. 1.0000     0.      0.00 
  -1   2   2    114.82    5.18  0. 1.0000     0.      0.00 
   1  -2  -2    110.96    4.82  0. 1.0000     0.      0.00 
   1  -2  -2    108.70    5.30  0. 1.0000     0.      0.00 
  -1   2   2     91.31    2.57  0. 1.0000     0.      0.00 
  -1   2   1   1300.51   23.75  0. 1.0000     0.      0.00 
  -1   2   1   1322.24   23.96  0. 1.0000     0.      0.00 
  -1   2   1   1319.74   25.44  0. 1.0000     0.      0.00 
   1  -2  -1   1307.09   25.10  0. 1.0000     0.      0.00 
   1  -2  -1   1306.56   25.38  0. 1.0000     0.      0.00 
   1  -2  -1   1244.61   22.66  0. 1.0000     0.      0.00 
  -1   2   1   1274.69   25.77  0. 1.0000     0.      0.00 
  -1   2   1   1317.04   24.51  0. 1.0000     0.      0.00 
   1  -2   0    136.64    4.81  0. 1.0000     0.      0.00 
  -1   2   0    137.79    5.33  0. 1.0000     0.      0.00 
  -1   2   0    122.65    3.59  0. 1.0000     0.      0.00 
   1  -2   0    147.80    5.34  0. 1.0000     0.      0.00 
  -1   2   0    140.25    5.11  0. 1.0000     0.      0.00 
  -1   2   0    130.96    5.62  0. 1.0000     0.      0.00 
  -1   2   0    132.29    4.89  0. 1.0000     0.      0.00 
  -1   2   0    145.32    5.47  0. 1.0000     0.      0.00 
   1  -2   0    138.88    5.37  0. 1.0000     0.      0.00 
  -1   2  -1    109.56    5.52  0. 1.0000     0.      0.00 
   1  -2   1    108.20    4.58  0. 1.0000     0.      0.00 
  -1   2  -1    115.20    5.35  0. 1.0000     0.      0.00 
   1  -2   1    115.95    5.11  0. 1.0000     0.      0.00 
  -1   2  -1    107.12    4.86  0. 1.0000     0.      0.00 
  -1   2  -1    105.36    4.83  0. 1.0000     0.      0.00 
   1  -2   1    112.52    5.30  0. 1.0000     0.      0.00 
   1  -2   1    111.93    5.41  0. 1.0000     0.      0.00 
  -1   2  -1    110.34    5.19  0. 1.0000     0.      0.00 
   1  -2   2      7.56    1.59  0. 1.0000     0.      0.00 
  -1   2  -2      9.17    1.70  0. 1.0000     0.      0.00 
  -1   2  -2      7.23    1.35  0. 1.0000     0.      0.00 
  -1   2  -2      7.85    1.56  0. 1.0000     0.      0.00 
  -1   2  -2      9.50    1.63  0. 1.0000     0.      0.00 
  -1   2  -3     72.47    5.46  0. 1.0000     0.      0.00 
  -1   2  -3     62.99    4.63  0. 1.0000     0.      0.00 
  -1   2  -3     74.18    5.27  0. 1.0000     0.      0.00 
  -1   2  -3     78.27    5.90  0. 1.0000     0.      0.00 
   1  -2   3     71.66    5.74  0. 1.0000     0.      0.00 
  -1   2  -4     15.64    2.94  0. 1.0000     0.      0.00 
  -1   2  -4     15.58    2.76  0. 1.0000     0.      0.00 
  -1   2  -4     12.11    2.63  0. 1.0000     0.      0.00 
   1  -2   4     12.43    2.69  0. 1.0000     0.      0.00 
   1  -2   5     38.32    2.31  0. 1.0000     0.      0.00 
   1  -2   5     36.88    2.41  0. 1.0000     0.      0.00 
  -1   2  -5     35.51    2.42  0. 1.0000     0.      0.00 
  -1   2  -5     37.21    2.36  0. 1.0000     0.      0.00 
   1  -2   5     35.63    2.22  0. 1.0000     0.      0.00 
   1  -2   5     37.53    2.48  0. 1.0000     0.      0.00 
   1  -2   5     40.05    2.44  0. 1.0000     0.      0.00 
   1  -2   5     32.01    2.14  0. 1.0000     0.      0.00 
  -1   2  -6      1.23    0.48  0. 1.0000     0.      0.00 
   1  -2   6      1.42    0.49  0. 1.0000     0.      0.00 
  -1   2  -6      0.29    0.29  0. 1.0000     0.      0.00 
   1  -2   6      1.17    0.46  0. 1.0000     0.      0.00 
   1  -2   6      1.41    0.48  0. 1.0000     0.      0.00 
   1  -2   6      0.81    0.34  0. 1.0000     0.      0.00 
  -1   2  -6      1.66    0.53  0. 1.0000     0.      0.00 
   1  -2   7      0.56    0.21  0. 1.0000     0.      0.00 
   1  -2   7      0.75    0.27  0. 1.0000     0.      0.00 
  -1   2  -7      0.70    0.26  0. 1.0000     0.      0.00 
   1  -2   7      0.39    0.18  0. 1.0000     0.      0.00 
  -1   2  -7      0.69    0.27  0. 1.0000     0.      0.00 
   1  -2   7      0.45    0.16  0. 1.0000     0.      0.00 
  -1   1   8      0.95    0.28  0. 1.0000     0.      0.00 
  -1   1   8      0.89    0.25  0. 1.0000     0.      0.00 
   1  -1  -8      1.10    0.36  0. 1.0000     0.      0.00 
   1  -1  -8      1.34    0.37  0. 1.0000     0.      0.00 
  -1   1   8      1.37    0.38  0. 1.0000     0.      0.00 
  -1   1   7      2.95    0.56  0. 1.0000     0.      0.00 
  -1   1   7      2.66    0.61  0. 1.0000     0.      0.00 
  -1   1   7      2.54    0.58  0. 1.0000     0.      0.00 
   1  -1  -7      2.25    0.63  0. 1.0000     0.      0.00 
  -1   1   7      3.02    0.68  0. 1.0000     0.      0.00 
   1  -1  -7      2.82    0.66  0. 1.0000     0.      0.00 
  -1   1   7      2.80    0.58  0. 1.0000     0.      0.00 
   1  -1  -6      3.23    0.71  0. 1.0000     0.      0.00 
  -1   1   6      3.49    0.76  0. 1.0000     0.      0.00 
  -1   1   6      4.21    0.73  0. 1.0000     0.      0.00 
  -1   1   6      3.90    0.75  0. 1.0000     0.      0.00 
  -1   1   6      4.38    0.82  0. 1.0000     0.      0.00 
  -1   1   6      3.13    0.70  0. 1.0000     0.      0.00 
   1  -1  -6      4.82    0.86  0. 1.0000     0.      0.00 
  -1   1   5     -1.72    0.89  0. 1.0000     0.      0.00 
   1  -1  -5     -0.11    0.43  0. 1.0000     0.      0.00 
  -1   1   5     -0.26    0.49  0. 1.0000     0.      0.00 
   1  -1  -5     -0.17    0.80  0. 1.0000     0.      0.00 
   1  -1  -4      3.23    1.27  0. 1.0000     0.      0.00 
   1  -1  -4      5.53    1.39  0. 1.0000     0.      0.00 
  -1   1   4      4.48    1.32  0. 1.0000     0.      0.00 
   1  -1  -4      5.55    1.64  0. 1.0000     0.      0.00 
  -1   1   4      4.26    1.23  0. 1.0000     0.      0.00 
  -1   1   4      4.26    1.14  0. 1.0000     0.      0.00 
  -1   1   3     31.92    2.73  0. 1.0000     0.      0.00 
   1  -1  -3     32.54    2.99  0. 1.0000     0.      0.00 
   1  -1  -3     31.65    3.05  0. 1.0000     0.      0.00 
  -1   1   3     30.70    2.58  0. 1.0000     0.      0.00 
   1  -1  -3     31.04    2.68  0. 1.0000     0.      0.00 
  -1   1   3     29.61    2.60  0. 1.0000     0.      0.00 
   1  -1  -2      3.53    0.77  0. 1.0000     0.      0.00 
  -1   1   2      2.34    0.60  0. 1.0000     0.      0.00 
  -1   1   2      3.19    0.70  0. 1.0000     0.      0.00 
   1  -1  -2      2.81    0.69  0. 1.0000     0.      0.00 
  -1   1   2      2.53    0.68  0. 1.0000     0.      0.00 
   1  -1  -2      3.03    0.90  0. 1.0000     0.      0.00 
   1  -1  -1      3.49    0.62  0. 1.0000     0.      0.00 
  -1   1   1      3.21    0.69  0. 1.0000     0.      0.00 
  -1   1   1      3.28    0.37  0. 1.0000     0.      0.00 
   1  -1  -1      3.36    0.49  0. 1.0000     0.      0.00 
  -1   1   1      2.91    0.68  0. 1.0000     0.      0.00 
  -1   1   0     57.88    2.18  0. 1.0000     0.      0.00 
  -1   1   0     57.11    2.10  0. 1.0000     0.      0.00 
  -1   1   0     65.15    2.62  0. 1.0000     0.      0.00 
   1  -1   0     59.07    2.44  0. 1.0000     0.      0.00 
  -1   1   0     66.29    2.53  0. 1.0000     0.      0.00 
  -1   1   0     61.41    2.87  0. 1.0000     0.      0.00 
   1  -1   0     64.81    2.90  0. 1.0000     0.      0.00 
  -1   1  -1      6.52    0.88  0. 1.0000     0.      0.00 
   1  -1   1      5.73    0.68  0. 1.0000     0.      0.00 
  -1   1  -2      3.16    0.87  0. 1.0000     0.      0.00 
  -1   1  -2      3.45    0.97  0. 1.0000     0.      0.00 
   1  -1   2      6.14    1.28  0. 1.0000     0.      0.00 
   1  -1   2      4.17    0.72  0. 1.0000     0.      0.00 
   1  -1   2      4.18    0.46  0. 1.0000     0.      0.00 
  -1   1  -2      4.53    1.01  0. 1.0000     0.      0.00 
  -1   1  -2      4.37    1.00  0. 1.0000     0.      0.00 
   1  -1   2      5.33    1.13  0. 1.0000     0.      0.00 
   1  -1   2      3.85    0.94  0. 1.0000     0.      0.00 
  -1   1  -3     41.42    3.57  0. 1.0000     0.      0.00 
  -1   1  -3     33.10    3.32  0. 1.0000     0.      0.00 
  -1   1  -3     35.54    3.19  0. 1.0000     0.      0.00 
   1  -1   3     37.92    3.57  0. 1.0000     0.      0.00 
  -1   1  -3     27.15    2.50  0. 1.0000     0.      0.00 
  -1   1  -4      6.16    1.77  0. 1.0000     0.      0.00 
  -1   1  -4      6.18    1.73  0. 1.0000     0.      0.00 
  -1   1  -4      5.12    1.49  0. 1.0000     0.      0.00 
   1  -1   4      7.13    1.97  0. 1.0000     0.      0.00 
  -1   1  -4      5.19    1.40  0. 1.0000     0.      0.00 
   1  -1   5      3.98    0.76  0. 1.0000     0.      0.00 
   1  -1   5      4.57    0.83  0. 1.0000     0.      0.00 
   1  -1   5      3.62    0.68  0. 1.0000     0.      0.00 
  -1   1  -5      4.23    0.79  0. 1.0000     0.      0.00 
   1  -1   5      3.71    0.75  0. 1.0000     0.      0.00 
  -1   1  -5      4.46    0.81  0. 1.0000     0.      0.00 
   1  -1   5      3.68    0.75  0. 1.0000     0.      0.00 
   1  -1   6      3.47    0.71  0. 1.0000     0.      0.00 
  -1   1  -6      3.19    0.64  0. 1.0000     0.      0.00 
   1  -1   6      3.24    0.72  0. 1.0000     0.      0.00 
  -1   1  -6      3.14    0.73  0. 1.0000     0.      0.00 
   1  -1   6      2.47    0.66  0. 1.0000     0.      0.00 
  -1   1  -6      2.23    0.64  0. 1.0000     0.      0.00 
   1  -1   6      3.45    0.66  0. 1.0000     0.      0.00 
   1  -1   7     -0.05    0.20  0. 1.0000     0.      0.00 
  -1   1  -7      0.51    0.33  0. 1.0000     0.      0.00 
   1  -1   7      0.23    0.33  0. 1.0000     0.      0.00 
  -1   1  -7      0.40    0.31  0. 1.0000     0.      0.00 
   1  -1   7      0.36    0.23  0. 1.0000     0.      0.00 
   1  -1   7      0.10    0.19  0. 1.0000     0.      0.00 
  -1   1  -7     -0.08    0.23  0. 1.0000     0.      0.00 
  -1   0   8      0.38    0.17  0. 1.0000     0.      0.00 
   1   0  -8      0.41    0.20  0. 1.0000     0.      0.00 
   1   0  -7      0.33    0.37  0. 1.0000     0.      0.00 
  -1   0   7      0.59    0.30  0. 1.0000     0.      0.00 
  -1   0   7      0.13    0.25  0. 1.0000     0.      0.00 
  -1   0   7      0.26    0.29  0. 1.0000     0.      0.00 
   1   0  -7      0.34    0.33  0. 1.0000     0.      0.00 
  -1   0   7      0.09    0.17  0. 1.0000     0.      0.00 
  -1   0   6      2.52    0.70  0. 1.0000     0.      0.00 
   1   0  -6      2.81    0.68  0. 1.0000     0.      0.00 
  -1   0   6      2.72    0.64  0. 1.0000     0.      0.00 
   1   0  -6      3.36    0.82  0. 1.0000     0.      0.00 
  -1   0   6      2.04    0.51  0. 1.0000     0.      0.00 
  -1   0   6      2.57    0.61  0. 1.0000     0.      0.00 
  -1   0   6      2.10    0.55  0. 1.0000     0.      0.00 
  -1   0   5     65.46    2.97  0. 1.0000     0.      0.00 
  -1   0   5     68.96    3.09  0. 1.0000     0.      0.00 
  -1   0   5     70.74    3.34  0. 1.0000     0.      0.00 
  -1   0   5     68.13    3.14  0. 1.0000     0.      0.00 
   1   0  -5     73.77    3.63  0. 1.0000     0.      0.00 
   1   0  -4      6.55    1.73  0. 1.0000     0.      0.00 
  -1   0   4      5.70    1.43  0. 1.0000     0.      0.00 
   1   0  -4      5.59    1.73  0. 1.0000     0.      0.00 
   1   0  -4      5.10    1.50  0. 1.0000     0.      0.00 
  -1   0   4      5.00    1.37  0. 1.0000     0.      0.00 
  -1   0   4      5.18    1.60  0. 1.0000     0.      0.00 
  -1   0   3    422.95   13.42  0. 1.0000     0.      0.00 
   1   0  -3    426.38   13.31  0. 1.0000     0.      0.00 
  -1   0   3    446.35   12.99  0. 1.0000     0.      0.00 
   1   0  -3    420.25   11.57  0. 1.0000     0.      0.00 
   1   0  -3    437.66   12.75  0. 1.0000     0.      0.00 
   1   0  -3    445.74   13.56  0. 1.0000     0.      0.00 
  -1   0   3    429.86   12.07  0. 1.0000     0.      0.00 
  -1   0   3    434.84   11.57  0. 1.0000     0.      0.00 
  -1   0   2      3.08    0.85  0. 1.0000     0.      0.00 
  -1   0   2      1.90    0.56  0. 1.0000     0.      0.00 
  -1   0   2      1.63    0.36  0. 1.0000     0.      0.00 
   1   0  -2      1.97    0.71  0. 1.0000     0.      0.00 
  -1   0   2      2.67    0.81  0. 1.0000     0.      0.00 
   1   0  -2      3.20    0.80  0. 1.0000     0.      0.00 
   1   0  -2      1.66    0.66  0. 1.0000     0.      0.00 
  -1   0   2      2.45    0.65  0. 1.0000     0.      0.00 
   1   0  -2      2.45    0.62  0. 1.0000     0.      0.00 
  -1   0   1    256.71    6.34  0. 1.0000     0.      0.00 
  -1   0   1    253.07    6.15  0. 1.0000     0.      0.00 
  -1   0   1    246.58    6.73  0. 1.0000     0.      0.00 
  -1   0   1    256.45    6.25  0. 1.0000     0.      0.00 
   1   0  -1    256.68    5.85  0. 1.0000     0.      0.00 
   1   0  -1    243.85    5.63  0. 1.0000     0.      0.00 
  -1   0   0      0.28    0.18  0. 1.0000     0.      0.00 
   1   0   0      0.47    0.28  0. 1.0000     0.      0.00 
  -1   0   0      0.10    0.10  0. 1.0000     0.      0.00 
  -1   0   0      0.22    0.12  0. 1.0000     0.      0.00 
   1   0   0      0.27    0.24  0. 1.0000     0.      0.00 
  -1   0   0      0.12    0.14  0. 1.0000     0.      0.00 
  -1   0   0      0.33    0.08  0. 1.0000     0.      0.00 
   1   0   0      0.16    0.25  0. 1.0000     0.      0.00 
  -1   0   0     -0.07    0.18  0. 1.0000     0.      0.00 
  -1   0  -1     28.48    1.57  0. 1.0000     0.      0.00 
   1   0   1     25.38    1.56  0. 1.0000     0.      0.00 
  -1   0  -1     24.14    1.26  0. 1.0000     0.      0.00 
  -1   0  -1     27.66    1.60  0. 1.0000     0.      0.00 
   1   0   1     26.01    1.68  0. 1.0000     0.      0.00 
  -1   0  -1     28.98    1.53  0. 1.0000     0.      0.00 
   1   0   2      2.21    0.58  0. 1.0000     0.      0.00 
  -1   0  -2      3.74    0.84  0. 1.0000     0.      0.00 
   1   0   2      2.65    0.59  0. 1.0000     0.      0.00 
   1   0   2      2.29    0.62  0. 1.0000     0.      0.00 
  -1   0  -2      1.83    0.44  0. 1.0000     0.      0.00 
   1   0   2      2.41    0.46  0. 1.0000     0.      0.00 
   1   0   3    237.04    6.81  0. 1.0000     0.      0.00 
  -1   0  -3    240.67    8.58  0. 1.0000     0.      0.00 
   1   0   3    237.97    8.06  0. 1.0000     0.      0.00 
  -1   0  -3    241.83    8.54  0. 1.0000     0.      0.00 
   1   0   3    228.28    7.43  0. 1.0000     0.      0.00 
  -1   0  -3    249.48    8.20  0. 1.0000     0.      0.00 
  -1   0  -3    212.12    6.97  0. 1.0000     0.      0.00 
   1   0   3    233.77    8.59  0. 1.0000     0.      0.00 
  -1   0  -3    236.06    8.32  0. 1.0000     0.      0.00 
  -1   0  -4      9.14    1.80  0. 1.0000     0.      0.00 
  -1   0  -4     10.12    2.03  0. 1.0000     0.      0.00 
   1   0   4     10.30    2.00  0. 1.0000     0.      0.00 
   1   0   4     10.70    1.74  0. 1.0000     0.      0.00 
  -1   0  -4     12.32    2.20  0. 1.0000     0.      0.00 
   1   0   5    194.33   10.75  0. 1.0000     0.      0.00 
  -1   0  -5    196.10   10.45  0. 1.0000     0.      0.00 
  -1   0  -5    184.08    9.98  0. 1.0000     0.      0.00 
  -1   0  -6      0.33    0.28  0. 1.0000     0.      0.00 
  -1   0  -6      0.24    0.33  0. 1.0000     0.      0.00 
   1   0   6      0.09    0.27  0. 1.0000     0.      0.00 
   1   0   6     -0.01    0.16  0. 1.0000     0.      0.00 
   1   0   6     -0.05    0.22  0. 1.0000     0.      0.00 
   1   0   6      0.44    0.43  0. 1.0000     0.      0.00 
  -1   0  -6      0.07    0.36  0. 1.0000     0.      0.00 
  -1   0  -7     64.39    3.13  0. 1.0000     0.      0.00 
   1   0   7     60.42    2.81  0. 1.0000     0.      0.00 
  -1   0  -7     63.66    2.99  0. 1.0000     0.      0.00 
   1   0   7     63.99    3.03  0. 1.0000     0.      0.00 
   1   0   7     62.62    3.11  0. 1.0000     0.      0.00 
  -1   0  -7     53.95    2.79  0. 1.0000     0.      0.00 
   1   0   7     63.82    3.04  0. 1.0000     0.      0.00 
   1   0   8      0.56    0.21  0. 1.0000     0.      0.00 
  -1   0  -8      0.44    0.30  0. 1.0000     0.      0.00 
   1   0   8      1.02    0.30  0. 1.0000     0.      0.00 
  -1   0  -8      1.04    0.30  0. 1.0000     0.      0.00 
  -1   0  -8      1.03    0.33  0. 1.0000     0.      0.00 
   1   0   8      0.66    0.29  0. 1.0000     0.      0.00 
   1   0   8      0.52    0.25  0. 1.0000     0.      0.00 
   1   1  -7      0.32    0.22  0. 1.0000     0.      0.00 
   1   1  -7     -0.05    0.27  0. 1.0000     0.      0.00 
  -1  -1   7      0.80    0.31  0. 1.0000     0.      0.00 
  -1  -1   7      0.95    0.32  0. 1.0000     0.      0.00 
   1   1  -6     15.59    1.52  0. 1.0000     0.      0.00 
   1   1  -6     14.05    1.32  0. 1.0000     0.      0.00 
  -1  -1   6     17.58    1.53  0. 1.0000     0.      0.00 
   1   1  -6     15.62    1.54  0. 1.0000     0.      0.00 
  -1  -1   6     14.82    1.33  0. 1.0000     0.      0.00 
  -1  -1   6     16.70    1.58  0. 1.0000     0.      0.00 
  -1  -1   6     15.80    1.31  0. 1.0000     0.      0.00 
  -1  -1   5      0.93    0.51  0. 1.0000     0.      0.00 
  -1  -1   5      1.27    0.89  0. 1.0000     0.      0.00 
   1   1  -5      4.11    0.99  0. 1.0000     0.      0.00 
   1   1  -5      0.51    0.38  0. 1.0000     0.      0.00 
  -1  -1   5      1.29    0.61  0. 1.0000     0.      0.00 
  -1  -1   5      2.05    0.64  0. 1.0000     0.      0.00 
  -1  -1   5      3.64    0.80  0. 1.0000     0.      0.00 
  -1  -1   4     25.24    3.42  0. 1.0000     0.      0.00 
   1   1  -4     29.99    4.06  0. 1.0000     0.      0.00 
  -1  -1   4     25.65    3.74  0. 1.0000     0.      0.00 
   1   1  -4     25.94    3.58  0. 1.0000     0.      0.00 
   1   1  -4     28.95    3.90  0. 1.0000     0.      0.00 
   1   1  -3     -0.14    0.63  0. 1.0000     0.      0.00 
  -1  -1   3      0.84    0.74  0. 1.0000     0.      0.00 
   1   1  -3      0.28    0.62  0. 1.0000     0.      0.00 
   1   1  -3      0.03    0.55  0. 1.0000     0.      0.00 
  -1  -1   3     -0.09    0.37  0. 1.0000     0.      0.00 
   1   1  -2    108.95    4.99  0. 1.0000     0.      0.00 
  -1  -1   2    115.67    5.60  0. 1.0000     0.      0.00 
  -1  -1   2    116.19    5.28  0. 1.0000     0.      0.00 
   1   1  -2    117.42    5.25  0. 1.0000     0.      0.00 
   1   1  -2     97.45    3.92  0. 1.0000     0.      0.00 
  -1  -1   2    113.01    5.43  0. 1.0000     0.      0.00 
   1   1  -2     97.84    3.93  0. 1.0000     0.      0.00 
   1   1  -2    110.98    5.46  0. 1.0000     0.      0.00 
   1   1  -1      0.11    0.14  0. 1.0000     0.      0.00 
  -1  -1   1      0.19    0.21  0. 1.0000     0.      0.00 
   1   1  -1      0.11    0.17  0. 1.0000     0.      0.00 
  -1  -1   1     -0.13    0.20  0. 1.0000     0.      0.00 
  -1  -1   1      0.06    0.26  0. 1.0000     0.      0.00 
   1   1  -1      0.23    0.19  0. 1.0000     0.      0.00 
   1   1  -1      0.15    0.19  0. 1.0000     0.      0.00 
   1   1   0   2417.90   39.21  0. 1.0000     0.      0.00 
  -1  -1   0   2277.19   39.59  0. 1.0000     0.      0.00 
  -1  -1   0   2345.17   39.07  0. 1.0000     0.      0.00 
  -1  -1   0   2311.94   39.99  0. 1.0000     0.      0.00 
   1   1   0   2298.19   38.67  0. 1.0000     0.      0.00 
  -1  -1  -1      6.04    0.67  0. 1.0000     0.      0.00 
   1   1   1      4.64    0.60  0. 1.0000     0.      0.00 
  -1  -1  -1      5.62    0.62  0. 1.0000     0.      0.00 
  -1  -1  -1      5.44    0.49  0. 1.0000     0.      0.00 
   1   1   1      5.70    0.56  0. 1.0000     0.      0.00 
  -1  -1  -1      5.25    0.65  0. 1.0000     0.      0.00 
   1   1   1      4.96    0.33  0. 1.0000     0.      0.00 
   1   1   1      4.84    0.36  0. 1.0000     0.      0.00 
  -1  -1  -2   9764.10  158.74  0. 1.0000     0.      0.00 
  -1  -1  -2   9795.21  158.57  0. 1.0000     0.      0.00 
   1   1   2   9944.12  159.59  0. 1.0000     0.      0.00 
   1   1   2   9663.09  159.85  0. 1.0000     0.      0.00 
   1   1   2   9999.00  159.57  0. 1.0000     0.      0.00 
  -1  -1  -3      6.90    0.62  0. 1.0000     0.      0.00 
  -1  -1  -3      7.48    1.31  0. 1.0000     0.      0.00 
   1   1   3      8.81    1.21  0. 1.0000     0.      0.00 
  -1  -1  -3      7.49    1.30  0. 1.0000     0.      0.00 
   1   1   3      7.52    1.17  0. 1.0000     0.      0.00 
  -1  -1  -3      7.70    1.07  0. 1.0000     0.      0.00 
   1   1   3     10.55    1.47  0. 1.0000     0.      0.00 
   1   1   3      7.51    1.10  0. 1.0000     0.      0.00 
   1   1   4   2651.35   50.02  0. 1.0000     0.      0.00 
  -1  -1  -4   2555.24   49.94  0. 1.0000     0.      0.00 
   1   1   4   2544.29   48.31  0. 1.0000     0.      0.00 
  -1  -1  -4   2582.15   49.66  0. 1.0000     0.      0.00 
   1   1   4   2548.18   47.34  0. 1.0000     0.      0.00 
  -1  -1  -5     -0.29    0.58  0. 1.0000     0.      0.00 
   1   1   5     -1.31    0.83  0. 1.0000     0.      0.00 
  -1  -1  -5      0.10    0.48  0. 1.0000     0.      0.00 
   1   1   5      0.15    0.47  0. 1.0000     0.      0.00 
   1   1   6    216.94    6.12  0. 1.0000     0.      0.00 
  -1  -1  -6    192.90    6.07  0. 1.0000     0.      0.00 
  -1  -1  -6    220.37    6.37  0. 1.0000     0.      0.00 
  -1  -1  -6    200.57    6.11  0. 1.0000     0.      0.00 
  -1  -1  -6    202.64    6.28  0. 1.0000     0.      0.00 
   1   1   6    215.29    6.07  0. 1.0000     0.      0.00 
   1   1   6    206.97    6.31  0. 1.0000     0.      0.00 
  -1  -1  -6    213.48    6.47  0. 1.0000     0.      0.00 
   1   1   6    210.52    6.20  0. 1.0000     0.      0.00 
   1   1   7     -0.10    0.20  0. 1.0000     0.      0.00 
  -1  -1  -7      0.07    0.23  0. 1.0000     0.      0.00 
   1   1   7      0.26    0.30  0. 1.0000     0.      0.00 
   1   1   7      0.37    0.39  0. 1.0000     0.      0.00 
  -1  -1  -7      0.31    0.22  0. 1.0000     0.      0.00 
   1   1   7      0.46    0.38  0. 1.0000     0.      0.00 
  -1  -1  -7     -0.40    0.36  0. 1.0000     0.      0.00 
   1   1   7      0.11    0.27  0. 1.0000     0.      0.00 
  -1  -1  -7      0.33    0.36  0. 1.0000     0.      0.00 
   1   1   8     38.78    2.11  0. 1.0000     0.      0.00 
   1   1   8     40.12    2.02  0. 1.0000     0.      0.00 
   1   1   8     40.74    2.20  0. 1.0000     0.      0.00 
  -1  -1  -8     38.14    2.07  0. 1.0000     0.      0.00 
   1   1   8     38.39    2.10  0. 1.0000     0.      0.00 
  -1  -1  -8     41.10    2.22  0. 1.0000     0.      0.00 
  -1  -1  -8     35.15    1.96  0. 1.0000     0.      0.00 
   1   1   8     31.75    1.72  0. 1.0000     0.      0.00 
   1   2  -6      1.99    0.53  0. 1.0000     0.      0.00 
   1   2  -6      0.76    0.37  0. 1.0000     0.      0.00 
  -1  -2   6      2.02    0.43  0. 1.0000     0.      0.00 
  -1  -2   6      1.42    0.41  0. 1.0000     0.      0.00 
  -1  -2   6      1.56    0.45  0. 1.0000     0.      0.00 
  -1  -2   6      1.61    0.46  0. 1.0000     0.      0.00 
   1   2  -5     10.45    1.26  0. 1.0000     0.      0.00 
   1   2  -5     10.20    1.19  0. 1.0000     0.      0.00 
  -1  -2   5      8.88    1.17  0. 1.0000     0.      0.00 
  -1  -2   5     11.21    1.26  0. 1.0000     0.      0.00 
  -1  -2   5      9.65    1.17  0. 1.0000     0.      0.00 
  -1  -2   5     10.90    1.18  0. 1.0000     0.      0.00 
  -1  -2   5      9.76    1.13  0. 1.0000     0.      0.00 
  -1  -2   4      5.05    0.83  0. 1.0000     0.      0.00 
   1   2  -4      3.68    0.74  0. 1.0000     0.      0.00 
  -1  -2   4      4.47    0.75  0. 1.0000     0.      0.00 
  -1  -2   4      5.71    0.87  0. 1.0000     0.      0.00 
  -1  -2   4      4.41    0.81  0. 1.0000     0.      0.00 
   1   2  -4      7.25    1.00  0. 1.0000     0.      0.00 
  -1  -2   4      5.99    0.93  0. 1.0000     0.      0.00 
   1   2  -3      2.42    1.01  0. 1.0000     0.      0.00 
   1   2  -3      3.54    1.37  0. 1.0000     0.      0.00 
  -1  -2   3      2.24    1.09  0. 1.0000     0.      0.00 
  -1  -2   3      3.04    1.18  0. 1.0000     0.      0.00 
  -1  -2   2     10.22    1.83  0. 1.0000     0.      0.00 
   1   2  -2     14.82    2.10  0. 1.0000     0.      0.00 
   1   2  -2     12.45    1.91  0. 1.0000     0.      0.00 
   1   2  -2     14.28    2.20  0. 1.0000     0.      0.00 
  -1  -2   2     14.85    2.11  0. 1.0000     0.      0.00 
   1   2  -1     98.66    4.75  0. 1.0000     0.      0.00 
   1   2  -1     95.05    4.89  0. 1.0000     0.      0.00 
   1   2  -1    102.37    4.75  0. 1.0000     0.      0.00 
  -1  -2   1    103.53    4.80  0. 1.0000     0.      0.00 
   1   2  -1     95.89    4.10  0. 1.0000     0.      0.00 
  -1  -2   1    101.35    4.25  0. 1.0000     0.      0.00 
  -1  -2   1     95.01    4.69  0. 1.0000     0.      0.00 
  -1  -2   1     95.58    4.90  0. 1.0000     0.      0.00 
  -1  -2   0      0.53    0.37  0. 1.0000     0.      0.00 
  -1  -2   0      0.30    0.34  0. 1.0000     0.      0.00 
  -1  -2   0      0.21    0.18  0. 1.0000     0.      0.00 
   1   2   0      0.26    0.33  0. 1.0000     0.      0.00 
   1   2   0      0.12    0.17  0. 1.0000     0.      0.00 
  -1  -2   0      0.26    0.27  0. 1.0000     0.      0.00 
  -1  -2   0     -0.11    0.23  0. 1.0000     0.      0.00 
   1   2   0      0.17    0.18  0. 1.0000     0.      0.00 
   1   2   0      0.29    0.14  0. 1.0000     0.      0.00 
  -1  -2  -1     40.81    2.53  0. 1.0000     0.      0.00 
  -1  -2  -1     38.45    1.93  0. 1.0000     0.      0.00 
  -1  -2  -1     33.72    1.04  0. 1.0000     0.      0.00 
   1   2   1     36.84    1.58  0. 1.0000     0.      0.00 
  -1  -2  -1     37.09    2.09  0. 1.0000     0.      0.00 
   1   2   2      1.55    0.54  0. 1.0000     0.      0.00 
   1   2   2      1.01    0.31  0. 1.0000     0.      0.00 
  -1  -2  -2      0.80    0.36  0. 1.0000     0.      0.00 
   1   2   2      1.12    0.27  0. 1.0000     0.      0.00 
  -1  -2  -2      1.05    0.46  0. 1.0000     0.      0.00 
  -1  -2  -2      0.79    0.38  0. 1.0000     0.      0.00 
  -1  -2  -3    481.87   10.61  0. 1.0000     0.      0.00 
   1   2   3    511.02   12.18  0. 1.0000     0.      0.00 
   1   2   3    509.19   11.24  0. 1.0000     0.      0.00 
   1   2   3    558.02   12.90  0. 1.0000     0.      0.00 
   1   2   3    540.08   12.95  0. 1.0000     0.      0.00 
  -1  -2  -3    556.17   13.50  0. 1.0000     0.      0.00 
  -1  -2  -3    561.45   11.68  0. 1.0000     0.      0.00 
   1   2   4     10.94    1.75  0. 1.0000     0.      0.00 
   1   2   4     10.42    1.71  0. 1.0000     0.      0.00 
   1   2   4     11.72    1.72  0. 1.0000     0.      0.00 
  -1  -2  -4     10.62    1.93  0. 1.0000     0.      0.00 
  -1  -2  -4     10.17    1.74  0. 1.0000     0.      0.00 
   1   2   5     63.87    4.95  0. 1.0000     0.      0.00 
   1   2   5     62.53    4.66  0. 1.0000     0.      0.00 
   1   2   5     54.59    4.75  0. 1.0000     0.      0.00 
  -1  -2  -5     63.49    5.25  0. 1.0000     0.      0.00 
  -1  -2  -6      3.86    0.73  0. 1.0000     0.      0.00 
   1   2   6      2.73    1.20  0. 1.0000     0.      0.00 
  -1  -2  -6      3.82    1.58  0. 1.0000     0.      0.00 
  -1  -2  -6      3.53    0.73  0. 1.0000     0.      0.00 
  -1  -2  -6      3.21    0.73  0. 1.0000     0.      0.00 
   1   2   7      4.10    0.74  0. 1.0000     0.      0.00 
  -1  -2  -7      3.29    0.72  0. 1.0000     0.      0.00 
   1   2   7      3.73    0.73  0. 1.0000     0.      0.00 
  -1  -2  -7      4.51    0.84  0. 1.0000     0.      0.00 
  -1  -2  -7      2.77    0.67  0. 1.0000     0.      0.00 
   1   2   7      3.51    0.78  0. 1.0000     0.      0.00 
  -1  -2  -7      3.71    0.81  0. 1.0000     0.      0.00 
   1   2   7      4.17    0.73  0. 1.0000     0.      0.00 
   1   2   7      3.80    0.78  0. 1.0000     0.      0.00 
   1   2   8      0.07    0.23  0. 1.0000     0.      0.00 
  -1  -2  -8      0.18    0.29  0. 1.0000     0.      0.00 
  -1  -2  -8      0.13    0.26  0. 1.0000     0.      0.00 
   1   2   8     -0.17    0.19  0. 1.0000     0.      0.00 
  -1  -2  -8     -0.02    0.27  0. 1.0000     0.      0.00 
   1   2   8      0.01    0.21  0. 1.0000     0.      0.00 
   1   2   8      0.10    0.34  0. 1.0000     0.      0.00 
   1   2   8     -0.01    0.21  0. 1.0000     0.      0.00 
  -1  -2  -9      4.41    0.55  0. 1.0000     0.      0.00 
   1   2   9      4.25    0.48  0. 1.0000     0.      0.00 
  -1  -2  -9      4.54    0.57  0. 1.0000     0.      0.00 
   1   2   9      4.42    0.50  0. 1.0000     0.      0.00 
   1   2   9      4.11    0.50  0. 1.0000     0.      0.00 
   1   2   9      5.14    0.61  0. 1.0000     0.      0.00 
  -1  -3   6     24.95    1.26  0. 1.0000     0.      0.00 
  -1  -3   6     27.71    1.35  0. 1.0000     0.      0.00 
   1   3  -6     30.05    1.57  0. 1.0000     0.      0.00 
  -1  -3   5     14.25    1.25  0. 1.0000     0.      0.00 
  -1  -3   5     13.27    1.24  0. 1.0000     0.      0.00 
  -1  -3   5     12.47    1.16  0. 1.0000     0.      0.00 
  -1  -3   5     11.85    1.16  0. 1.0000     0.      0.00 
   1   3  -5     13.15    1.24  0. 1.0000     0.      0.00 
  -1  -3   5     13.53    1.29  0. 1.0000     0.      0.00 
  -1  -3   4     67.68    3.34  0. 1.0000     0.      0.00 
  -1  -3   4     69.98    3.22  0. 1.0000     0.      0.00 
  -1  -3   4     60.71    3.12  0. 1.0000     0.      0.00 
   1   3  -4     67.29    3.23  0. 1.0000     0.      0.00 
  -1  -3   4     69.92    3.18  0. 1.0000     0.      0.00 
  -1  -3   3     25.55    2.01  0. 1.0000     0.      0.00 
  -1  -3   3     24.82    1.78  0. 1.0000     0.      0.00 
  -1  -3   3     24.71    1.88  0. 1.0000     0.      0.00 
  -1  -3   3     25.83    1.82  0. 1.0000     0.      0.00 
  -1  -3   2    103.00    6.74  0. 1.0000     0.      0.00 
   1   3  -2    122.52    7.64  0. 1.0000     0.      0.00 
   1   3  -2    114.69    7.06  0. 1.0000     0.      0.00 
   1   3  -2    117.26    7.30  0. 1.0000     0.      0.00 
  -1  -3   2    125.07    7.35  0. 1.0000     0.      0.00 
   1   3  -1     48.37    3.54  0. 1.0000     0.      0.00 
  -1  -3   1     43.73    3.59  0. 1.0000     0.      0.00 
   1   3  -1     45.36    3.84  0. 1.0000     0.      0.00 
   1   3  -1     48.42    3.90  0. 1.0000     0.      0.00 
  -1  -3   1     43.87    3.63  0. 1.0000     0.      0.00 
   1   3  -1     42.46    3.85  0. 1.0000     0.      0.00 
   1   3   0    332.33   10.00  0. 1.0000     0.      0.00 
  -1  -3   0    309.70    9.32  0. 1.0000     0.      0.00 
   1   3   0    303.97    9.70  0. 1.0000     0.      0.00 
   1   3   0    316.76    9.45  0. 1.0000     0.      0.00 
  -1  -3   0    316.45   10.59  0. 1.0000     0.      0.00 
   1   3   1     41.53    2.05  0. 1.0000     0.      0.00 
   1   3   1     47.17    2.38  0. 1.0000     0.      0.00 
  -1  -3  -1     43.64    2.19  0. 1.0000     0.      0.00 
   1   3   1     54.88    3.53  0. 1.0000     0.      0.00 
  -1  -3  -1     54.47    3.63  0. 1.0000     0.      0.00 
   1   3   1     55.19    2.78  0. 1.0000     0.      0.00 
  -1  -3  -1     53.97    3.04  0. 1.0000     0.      0.00 
  -1  -3  -1     52.97    3.25  0. 1.0000     0.      0.00 
   1   3   2    446.23   11.22  0. 1.0000     0.      0.00 
   1   3   2    442.23   10.74  0. 1.0000     0.      0.00 
   1   3   2    429.10   10.55  0. 1.0000     0.      0.00 
   1   3   2    418.61    9.70  0. 1.0000     0.      0.00 
  -1  -3  -2    484.01   12.77  0. 1.0000     0.      0.00 
  -1  -3  -2    441.96   11.33  0. 1.0000     0.      0.00 
   1   3   2    460.73   11.21  0. 1.0000     0.      0.00 
  -1  -3  -2    483.58   11.74  0. 1.0000     0.      0.00 
  -1  -3  -3     85.08    4.66  0. 1.0000     0.      0.00 
   1   3   3     83.81    4.38  0. 1.0000     0.      0.00 
  -1  -3  -3     97.29    5.21  0. 1.0000     0.      0.00 
   1   3   3     89.53    4.46  0. 1.0000     0.      0.00 
   1   3   3     76.82    3.63  0. 1.0000     0.      0.00 
   1   3   4    245.58    9.33  0. 1.0000     0.      0.00 
  -1  -3  -4    258.30   10.09  0. 1.0000     0.      0.00 
   1   3   4    246.18    9.29  0. 1.0000     0.      0.00 
   1   3   5     12.56    2.16  0. 1.0000     0.      0.00 
  -1  -3  -5     15.91    2.62  0. 1.0000     0.      0.00 
   1   3   5     16.90    2.50  0. 1.0000     0.      0.00 
   1   3   6     35.94    4.26  0. 1.0000     0.      0.00 
  -1  -3  -6     43.22    4.97  0. 1.0000     0.      0.00 
   1   3   6     36.00    4.05  0. 1.0000     0.      0.00 
  -1  -3  -7      0.47    0.37  0. 1.0000     0.      0.00 
   1   3   7      0.29    0.35  0. 1.0000     0.      0.00 
  -1  -3  -7      0.26    0.41  0. 1.0000     0.      0.00 
   1   3   7      0.26    0.26  0. 1.0000     0.      0.00 
  -1  -3  -7      0.17    0.43  0. 1.0000     0.      0.00 
  -1  -3  -7      0.16    0.31  0. 1.0000     0.      0.00 
   1   3   7      0.15    0.32  0. 1.0000     0.      0.00 
  -1  -3  -8     16.25    1.47  0. 1.0000     0.      0.00 
  -1  -3  -8     16.16    1.58  0. 1.0000     0.      0.00 
   1   3   8     14.15    1.40  0. 1.0000     0.      0.00 
   1   3   8     12.31    1.21  0. 1.0000     0.      0.00 
  -1  -3  -8     13.88    1.40  0. 1.0000     0.      0.00 
   1   3   8     15.89    1.37  0. 1.0000     0.      0.00 
  -1  -3  -8     15.44    1.43  0. 1.0000     0.      0.00 
   1   3   8     12.91    1.18  0. 1.0000     0.      0.00 
  -1  -3  -9      0.40    0.23  0. 1.0000     0.      0.00 
  -1  -3  -9     -0.12    0.17  0. 1.0000     0.      0.00 
  -1  -3  -9     -0.08    0.21  0. 1.0000     0.      0.00 
   1   3   9      0.50    0.24  0. 1.0000     0.      0.00 
  -1  -3  -9      0.24    0.18  0. 1.0000     0.      0.00 
   1   3   9      0.09    0.13  0. 1.0000     0.      0.00 
   1   4  -5      5.19    0.60  0. 1.0000     0.      0.00 
  -1  -4   5      6.81    0.73  0. 1.0000     0.      0.00 
  -1  -4   5      6.37    0.73  0. 1.0000     0.      0.00 
  -1  -4   4      2.47    0.64  0. 1.0000     0.      0.00 
  -1  -4   4      2.56    0.55  0. 1.0000     0.      0.00 
   1   4  -4      3.53    0.70  0. 1.0000     0.      0.00 
  -1  -4   4      3.81    0.69  0. 1.0000     0.      0.00 
  -1  -4   3      0.37    0.34  0. 1.0000     0.      0.00 
  -1  -4   3      0.29    0.33  0. 1.0000     0.      0.00 
  -1  -4   3      1.03    0.46  0. 1.0000     0.      0.00 
  -1  -4   2      0.70    0.39  0. 1.0000     0.      0.00 
  -1  -4   2      1.09    0.45  0. 1.0000     0.      0.00 
  -1  -4   2      1.02    0.48  0. 1.0000     0.      0.00 
  -1  -4   1    149.29    8.00  0. 1.0000     0.      0.00 
   1   4  -1    160.42    8.92  0. 1.0000     0.      0.00 
   1   4  -1    159.93    8.74  0. 1.0000     0.      0.00 
   1   4  -1    143.73    8.62  0. 1.0000     0.      0.00 
   1   4   0     87.69    5.81  0. 1.0000     0.      0.00 
  -1  -4   0     91.67    6.28  0. 1.0000     0.      0.00 
   1   4   0     87.34    5.81  0. 1.0000     0.      0.00 
  -1  -4   0     83.02    5.08  0. 1.0000     0.      0.00 
   1   4   0     87.23    5.45  0. 1.0000     0.      0.00 
  -1  -4  -1    685.14   18.87  0. 1.0000     0.      0.00 
   1   4   1    706.86   18.11  0. 1.0000     0.      0.00 
   1   4   1    705.55   18.95  0. 1.0000     0.      0.00 
   1   4   1    715.04   18.46  0. 1.0000     0.      0.00 
   1   4   2    100.09    4.83  0. 1.0000     0.      0.00 
  -1  -4  -2    108.13    6.20  0. 1.0000     0.      0.00 
   1   4   2    106.70    5.76  0. 1.0000     0.      0.00 
  -1  -4  -2     99.07    4.69  0. 1.0000     0.      0.00 
  -1  -4  -3    183.13    7.83  0. 1.0000     0.      0.00 
   1   4   3    187.11    7.12  0. 1.0000     0.      0.00 
  -1  -4  -3    196.85    8.94  0. 1.0000     0.      0.00 
   1   4   3    199.09    7.77  0. 1.0000     0.      0.00 
   1   4   3    181.90    7.44  0. 1.0000     0.      0.00 
  -1  -4  -4      2.61    1.26  0. 1.0000     0.      0.00 
   1   4   4      0.84    0.95  0. 1.0000     0.      0.00 
   1   4   4      2.99    1.25  0. 1.0000     0.      0.00 
  -1  -4  -4      4.07    1.24  0. 1.0000     0.      0.00 
  -1  -4  -5      5.93    1.62  0. 1.0000     0.      0.00 
  -1  -4  -5      3.15    1.24  0. 1.0000     0.      0.00 
   1   4   5      3.50    1.12  0. 1.0000     0.      0.00 
  -1  -4  -6      6.13    0.97  0. 1.0000     0.      0.00 
  -1  -4  -6      5.68    0.92  0. 1.0000     0.      0.00 
  -1  -4  -6      5.96    0.90  0. 1.0000     0.      0.00 
  -1  -4  -7      4.23    0.80  0. 1.0000     0.      0.00 
   1   4   7      4.67    0.80  0. 1.0000     0.      0.00 
   1   4   7      6.51    0.97  0. 1.0000     0.      0.00 
  -1  -4  -7      5.33    0.97  0. 1.0000     0.      0.00 
  -1  -4  -7      6.36    1.07  0. 1.0000     0.      0.00 
  -1  -4  -7      5.95    0.94  0. 1.0000     0.      0.00 
   1   4   8     -0.05    0.20  0. 1.0000     0.      0.00 
  -1  -4  -8      0.17    0.27  0. 1.0000     0.      0.00 
  -1  -4  -8      0.41    0.33  0. 1.0000     0.      0.00 
   1   4   8     -0.29    0.25  0. 1.0000     0.      0.00 
  -1  -4  -8      0.07    0.28  0. 1.0000     0.      0.00 
  -1  -4  -8      0.07    0.24  0. 1.0000     0.      0.00 
  -1  -4  -9      0.73    0.46  0. 1.0000     0.      0.00 
  -1  -4  -9      0.95    0.33  0. 1.0000     0.      0.00 
   1   4   9      1.03    0.38  0. 1.0000     0.      0.00 
  -1  -4  -9      0.52    0.28  0. 1.0000     0.      0.00 
   1   4   9      0.53    0.31  0. 1.0000     0.      0.00 
  -1  -4  -9      0.85    0.36  0. 1.0000     0.      0.00 
  -1  -5   4     17.99    1.21  0. 1.0000     0.      0.00 
  -1  -5   4     16.00    1.23  0. 1.0000     0.      0.00 
   1   5  -4     15.13    1.11  0. 1.0000     0.      0.00 
  -1  -5   3     13.59    1.30  0. 1.0000     0.      0.00 
  -1  -5   3     12.92    1.31  0. 1.0000     0.      0.00 
  -1  -5   3     13.16    1.36  0. 1.0000     0.      0.00 
  -1  -5   2     25.67    1.78  0. 1.0000     0.      0.00 
  -1  -5   2     29.24    2.24  0. 1.0000     0.      0.00 
  -1  -5   2     28.62    2.02  0. 1.0000     0.      0.00 
  -1  -5   2     28.12    2.07  0. 1.0000     0.      0.00 
  -1  -5   1      1.24    0.43  0. 1.0000     0.      0.00 
  -1  -5   1      0.91    0.34  0. 1.0000     0.      0.00 
  -1  -5   1      1.57    0.53  0. 1.0000     0.      0.00 
  -1  -5   1      1.24    0.45  0. 1.0000     0.      0.00 
   1   5   0      7.08    1.94  0. 1.0000     0.      0.00 
   1   5   0      5.38    1.81  0. 1.0000     0.      0.00 
   1   5   0      9.36    2.21  0. 1.0000     0.      0.00 
   1   5   0      5.87    1.64  0. 1.0000     0.      0.00 
  -1  -5   0      6.48    1.86  0. 1.0000     0.      0.00 
   1   5   1     55.80    5.08  0. 1.0000     0.      0.00 
  -1  -5  -1     59.44    5.52  0. 1.0000     0.      0.00 
   1   5   1     61.61    5.43  0. 1.0000     0.      0.00 
   1   5   1     64.99    5.28  0. 1.0000     0.      0.00 
   1   5   1     66.76    5.90  0. 1.0000     0.      0.00 
   1   5   2    133.24    7.87  0. 1.0000     0.      0.00 
   1   5   2    141.09    7.81  0. 1.0000     0.      0.00 
  -1  -5  -2    131.25    8.10  0. 1.0000     0.      0.00 
   1   5   3     70.38    4.82  0. 1.0000     0.      0.00 
  -1  -5  -3     76.83    6.21  0. 1.0000     0.      0.00 
   1   5   4     37.18    3.82  0. 1.0000     0.      0.00 
  -1  -5  -4     37.20    4.08  0. 1.0000     0.      0.00 
  -1  -5  -4     43.88    4.81  0. 1.0000     0.      0.00 
  -1  -5  -5      0.14    0.30  0. 1.0000     0.      0.00 
   1   5   5      0.01    0.53  0. 1.0000     0.      0.00 
  -1  -5  -5      0.36    0.54  0. 1.0000     0.      0.00 
   1   5   5      1.11    0.90  0. 1.0000     0.      0.00 
  -1  -5  -6     13.79    1.37  0. 1.0000     0.      0.00 
  -1  -5  -6     14.20    1.36  0. 1.0000     0.      0.00 
  -1  -5  -6     16.32    1.65  0. 1.0000     0.      0.00 
  -1  -5  -6     17.54    1.59  0. 1.0000     0.      0.00 
  -1  -5  -6     18.21    1.75  0. 1.0000     0.      0.00 
  -1  -5  -7      9.25    1.25  0. 1.0000     0.      0.00 
  -1  -5  -7      8.18    1.12  0. 1.0000     0.      0.00 
   1   5   7      8.55    1.06  0. 1.0000     0.      0.00 
   1   5   7      8.00    1.05  0. 1.0000     0.      0.00 
  -1  -5  -7      8.22    1.11  0. 1.0000     0.      0.00 
  -1  -5  -7      8.66    1.23  0. 1.0000     0.      0.00 
  -1  -5  -8     11.01    1.29  0. 1.0000     0.      0.00 
  -1  -5  -8      9.94    1.17  0. 1.0000     0.      0.00 
   1   5   8     10.79    1.16  0. 1.0000     0.      0.00 
   1   5   8     11.64    1.17  0. 1.0000     0.      0.00 
  -1  -5  -8     10.47    1.18  0. 1.0000     0.      0.00 
  -1  -5  -9      1.73    0.44  0. 1.0000     0.      0.00 
   1   5   9      1.96    0.42  0. 1.0000     0.      0.00 
   1   5   9      1.53    0.32  0. 1.0000     0.      0.00 
  -1  -5  -9      1.55    0.39  0. 1.0000     0.      0.00 
   1   5   9      1.14    0.33  0. 1.0000     0.      0.00 
  -1  -5  -9      1.44    0.37  0. 1.0000     0.      0.00 
  -1  -6   3     10.73    0.97  0. 1.0000     0.      0.00 
   1   6  -3     11.93    0.97  0. 1.0000     0.      0.00 
  -1  -6   2      1.16    0.47  0. 1.0000     0.      0.00 
  -1  -6   2      1.99    0.50  0. 1.0000     0.      0.00 
  -1  -6   2      1.36    0.35  0. 1.0000     0.      0.00 
  -1  -6   2      0.99    0.44  0. 1.0000     0.      0.00 
  -1  -6   1      5.65    0.95  0. 1.0000     0.      0.00 
  -1  -6   1      5.33    0.83  0. 1.0000     0.      0.00 
  -1  -6   1      7.44    1.04  0. 1.0000     0.      0.00 
  -1  -6   0      4.88    0.93  0. 1.0000     0.      0.00 
  -1  -6   0      5.49    0.88  0. 1.0000     0.      0.00 
  -1  -6  -1     17.02    1.59  0. 1.0000     0.      0.00 
  -1  -6  -1     17.13    1.58  0. 1.0000     0.      0.00 
  -1  -6  -1     16.38    1.59  0. 1.0000     0.      0.00 
  -1  -6  -1     17.15    1.50  0. 1.0000     0.      0.00 
  -1  -6  -2     25.21    1.95  0. 1.0000     0.      0.00 
  -1  -6  -2     28.43    1.96  0. 1.0000     0.      0.00 
   1   6   2     28.62    4.16  0. 1.0000     0.      0.00 
   1   6   2     31.79    4.16  0. 1.0000     0.      0.00 
  -1  -6  -2     28.55    1.95  0. 1.0000     0.      0.00 
  -1  -6  -2     26.90    1.93  0. 1.0000     0.      0.00 
   1   6   3     28.69    3.92  0. 1.0000     0.      0.00 
  -1  -6  -3     36.11    4.78  0. 1.0000     0.      0.00 
  -1  -6  -4     31.97    2.15  0. 1.0000     0.      0.00 
  -1  -6  -4     30.12    1.99  0. 1.0000     0.      0.00 
  -1  -6  -4     31.10    2.04  0. 1.0000     0.      0.00 
  -1  -6  -5      3.67    0.74  0. 1.0000     0.      0.00 
  -1  -6  -5      4.43    0.81  0. 1.0000     0.      0.00 
  -1  -6  -5      3.52    0.69  0. 1.0000     0.      0.00 
  -1  -6  -6      5.44    0.91  0. 1.0000     0.      0.00 
  -1  -6  -6      6.04    1.04  0. 1.0000     0.      0.00 
  -1  -6  -6      6.33    1.00  0. 1.0000     0.      0.00 
  -1  -6  -7      3.75    0.76  0. 1.0000     0.      0.00 
  -1  -6  -7      2.73    0.64  0. 1.0000     0.      0.00 
  -1  -6  -7      4.51    0.90  0. 1.0000     0.      0.00 
  -1  -6  -8     -0.06    0.20  0. 1.0000     0.      0.00 
  -1  -6  -8      0.21    0.31  0. 1.0000     0.      0.00 
  -1  -6  -8     -0.15    0.25  0. 1.0000     0.      0.00 
   1   6   8      0.14    0.16  0. 1.0000     0.      0.00 
  -1  -6  -9      1.80    0.38  0. 1.0000     0.      0.00 
  -1  -6  -9      2.33    0.48  0. 1.0000     0.      0.00 
   1   6   9      1.67    0.36  0. 1.0000     0.      0.00 
  -1  -6  -9      2.37    0.42  0. 1.0000     0.      0.00 
   1   6   9      1.59    0.33  0. 1.0000     0.      0.00 
  -1  -7   2      3.51    0.50  0. 1.0000     0.      0.00 
  -1  -7   1      5.97    0.75  0. 1.0000     0.      0.00 
  -1  -7   1      6.37    0.84  0. 1.0000     0.      0.00 
  -1  -7   1      5.64    0.79  0. 1.0000     0.      0.00 
  -1  -7   0      6.15    0.93  0. 1.0000     0.      0.00 
  -1  -7   0      7.37    0.95  0. 1.0000     0.      0.00 
  -1  -7   0      6.66    0.95  0. 1.0000     0.      0.00 
  -1  -7  -1      5.80    0.98  0. 1.0000     0.      0.00 
  -1  -7  -1      6.12    0.91  0. 1.0000     0.      0.00 
  -1  -7  -2      1.40    0.55  0. 1.0000     0.      0.00 
  -1  -7  -2      1.63    0.48  0. 1.0000     0.      0.00 
  -1  -7  -2      1.27    0.40  0. 1.0000     0.      0.00 
  -1  -7  -2      1.63    0.44  0. 1.0000     0.      0.00 
  -1  -7  -3     -0.04    0.32  0. 1.0000     0.      0.00 
  -1  -7  -3      0.02    0.22  0. 1.0000     0.      0.00 
  -1  -7  -3      0.11    0.19  0. 1.0000     0.      0.00 
  -1  -7  -3     -0.12    0.24  0. 1.0000     0.      0.00 
  -1  -7  -4      3.46    0.79  0. 1.0000     0.      0.00 
  -1  -7  -4      1.75    0.76  0. 1.0000     0.      0.00 
  -1  -7  -4      3.13    0.79  0. 1.0000     0.      0.00 
  -1  -7  -4      3.82    0.87  0. 1.0000     0.      0.00 
  -1  -7  -5      0.90    0.48  0. 1.0000     0.      0.00 
  -1  -7  -5      0.48    0.28  0. 1.0000     0.      0.00 
  -1  -7  -6      2.45    0.63  0. 1.0000     0.      0.00 
  -1  -7  -6      2.26    0.56  0. 1.0000     0.      0.00 
  -1  -7  -6      3.62    0.79  0. 1.0000     0.      0.00 
  -1  -7  -7     14.35    1.41  0. 1.0000     0.      0.00 
  -1  -7  -7     15.02    1.43  0. 1.0000     0.      0.00 
  -1  -7  -7     14.79    1.38  0. 1.0000     0.      0.00 
  -1  -7  -8      5.22    0.74  0. 1.0000     0.      0.00 
  -1  -7  -8      6.23    0.80  0. 1.0000     0.      0.00 
  -1  -7  -8      5.50    0.78  0. 1.0000     0.      0.00 
   1   7   8      5.76    0.72  0. 1.0000     0.      0.00 
  -1  -7  -9     10.88    0.85  0. 1.0000     0.      0.00 
   1   7   9     11.50    0.79  0. 1.0000     0.      0.00 
  -1  -7  -9      9.46    0.72  0. 1.0000     0.      0.00 
  -1  -8   0     30.55    1.57  0. 1.0000     0.      0.00 
  -1  -8   0     27.23    1.54  0. 1.0000     0.      0.00 
  -1  -8  -1     10.03    1.07  0. 1.0000     0.      0.00 
  -1  -8  -1      9.72    1.00  0. 1.0000     0.      0.00 
  -1  -8  -2     17.51    1.45  0. 1.0000     0.      0.00 
  -1  -8  -2     15.87    1.48  0. 1.0000     0.      0.00 
  -1  -8  -3     -0.11    0.24  0. 1.0000     0.      0.00 
  -1  -8  -3      0.37    0.34  0. 1.0000     0.      0.00 
  -1  -8  -3      0.04    0.29  0. 1.0000     0.      0.00 
  -1  -8  -4     14.88    1.49  0. 1.0000     0.      0.00 
  -1  -8  -4     15.96    1.47  0. 1.0000     0.      0.00 
  -1  -8  -5     14.68    1.35  0. 1.0000     0.      0.00 
  -1  -8  -5     18.81    1.51  0. 1.0000     0.      0.00 
  -1  -8  -5     17.35    1.58  0. 1.0000     0.      0.00 
  -1  -8  -6     44.34    2.25  0. 1.0000     0.      0.00 
  -1  -8  -6     48.20    2.62  0. 1.0000     0.      0.00 
  -1  -8  -6     51.15    2.58  0. 1.0000     0.      0.00 
  -1  -8  -7     12.37    1.21  0. 1.0000     0.      0.00 
  -1  -8  -7     15.38    1.27  0. 1.0000     0.      0.00 
   1   8   7     12.79    1.02  0. 1.0000     0.      0.00 
  -1  -8  -8     11.85    0.99  0. 1.0000     0.      0.00 
  -1  -8  -8     11.85    0.93  0. 1.0000     0.      0.00 
   1   8   8     11.64    0.85  0. 1.0000     0.      0.00 
  -1  -8  -8      9.63    0.81  0. 1.0000     0.      0.00 
  -1  -9  -2      1.15    0.30  0. 1.0000     0.      0.00 
  -1  -9  -2      1.44    0.31  0. 1.0000     0.      0.00 
  -1  -9  -3      2.10    0.46  0. 1.0000     0.      0.00 
  -1  -9  -3      2.29    0.43  0. 1.0000     0.      0.00 
  -1  -9  -4     10.91    1.04  0. 1.0000     0.      0.00 
  -1  -9  -5     32.38    1.84  0. 1.0000     0.      0.00 
  -1  -9  -6     19.61    1.34  0. 1.0000     0.      0.00 
  -1  -9  -7     31.42    1.53  0. 1.0000     0.      0.00 
   2  -8  -6      0.75    0.26  0. 1.0000     0.      0.00 
   2  -8  -6      0.81    0.30  0. 1.0000     0.      0.00 
  -2   8   6      0.68    0.25  0. 1.0000     0.      0.00 
   2  -8  -6      1.50    0.40  0. 1.0000     0.      0.00 
   2  -8  -5      0.64    0.32  0. 1.0000     0.      0.00 
   2  -8  -5      1.31    0.38  0. 1.0000     0.      0.00 
  -2   8   5      0.76    0.29  0. 1.0000     0.      0.00 
   2  -8  -5      1.58    0.44  0. 1.0000     0.      0.00 
   2  -8  -4      4.30    0.68  0. 1.0000     0.      0.00 
   2  -8  -4      5.07    0.75  0. 1.0000     0.      0.00 
   2  -8  -4      5.05    0.75  0. 1.0000     0.      0.00 
  -2   8   4      4.13    0.62  0. 1.0000     0.      0.00 
   2  -8  -3     60.50    2.67  0. 1.0000     0.      0.00 
   2  -8  -3     58.90    2.72  0. 1.0000     0.      0.00 
   2  -8  -3     56.14    2.59  0. 1.0000     0.      0.00 
  -2   8   3     54.95    2.39  0. 1.0000     0.      0.00 
   2  -8  -2      6.63    0.84  0. 1.0000     0.      0.00 
   2  -8  -2      7.33    0.85  0. 1.0000     0.      0.00 
  -2   8   2      5.41    0.65  0. 1.0000     0.      0.00 
   2  -8  -2      7.01    0.91  0. 1.0000     0.      0.00 
   2  -8  -1     55.28    2.43  0. 1.0000     0.      0.00 
   2  -8  -1     54.95    2.30  0. 1.0000     0.      0.00 
   2  -8  -1     53.58    2.45  0. 1.0000     0.      0.00 
  -2   8   0      3.68    0.49  0. 1.0000     0.      0.00 
   2  -8   0      4.63    0.61  0. 1.0000     0.      0.00 
   2  -8   0      3.68    0.49  0. 1.0000     0.      0.00 
   2  -7  -7      0.00    0.19  0. 1.0000     0.      0.00 
   2  -7  -7     -0.03    0.13  0. 1.0000     0.      0.00 
   2  -7  -7      0.17    0.13  0. 1.0000     0.      0.00 
  -2   7   7      0.32    0.20  0. 1.0000     0.      0.00 
   2  -7  -7      0.43    0.25  0. 1.0000     0.      0.00 
  -2   7   7      0.05    0.11  0. 1.0000     0.      0.00 
   2  -7  -6     -0.12    0.24  0. 1.0000     0.      0.00 
   2  -7  -6      0.33    0.23  0. 1.0000     0.      0.00 
   2  -7  -6     -0.11    0.21  0. 1.0000     0.      0.00 
  -2   7   6      0.18    0.23  0. 1.0000     0.      0.00 
   2  -7  -6     -0.25    0.19  0. 1.0000     0.      0.00 
  -2   7   6      0.28    0.20  0. 1.0000     0.      0.00 
   2  -7  -5      1.37    0.47  0. 1.0000     0.      0.00 
  -2   7   5      1.86    0.51  0. 1.0000     0.      0.00 
   2  -7  -5      0.92    0.43  0. 1.0000     0.      0.00 
   2  -7  -5      1.39    0.40  0. 1.0000     0.      0.00 
   2  -7  -5      0.86    0.48  0. 1.0000     0.      0.00 
   2  -7  -4     17.92    1.92  0. 1.0000     0.      0.00 
   2  -7  -4     23.08    1.87  0. 1.0000     0.      0.00 
   2  -7  -4     22.67    2.19  0. 1.0000     0.      0.00 
  -2   7   4     18.37    1.69  0. 1.0000     0.      0.00 
   2  -7  -4     25.40    1.88  0. 1.0000     0.      0.00 
   2  -7  -4     13.57    1.52  0. 1.0000     0.      0.00 
   2  -7  -3      1.91    0.55  0. 1.0000     0.      0.00 
   2  -7  -3      1.47    0.54  0. 1.0000     0.      0.00 
   2  -7  -3      1.21    0.46  0. 1.0000     0.      0.00 
   2  -7  -3      0.83    0.43  0. 1.0000     0.      0.00 
  -2   7   3      1.55    0.45  0. 1.0000     0.      0.00 
   2  -7  -2      0.25    0.37  0. 1.0000     0.      0.00 
   2  -7  -2      0.05    0.19  0. 1.0000     0.      0.00 
   2  -7  -2      0.32    0.33  0. 1.0000     0.      0.00 
   2  -7  -2      0.71    0.42  0. 1.0000     0.      0.00 
   2  -7  -1      0.48    0.33  0. 1.0000     0.      0.00 
   2  -7  -1      0.40    0.33  0. 1.0000     0.      0.00 
   2  -7  -1      0.58    0.27  0. 1.0000     0.      0.00 
   2  -7   0      0.02    0.17  0. 1.0000     0.      0.00 
   2  -7   0      0.15    0.21  0. 1.0000     0.      0.00 
   2  -7   0      0.14    0.29  0. 1.0000     0.      0.00 
  -2   7   0     -0.04    0.19  0. 1.0000     0.      0.00 
   2  -7   0      0.04    0.21  0. 1.0000     0.      0.00 
   2  -7   1      1.64    0.46  0. 1.0000     0.      0.00 
  -2   7  -1      1.31    0.38  0. 1.0000     0.      0.00 
   2  -7   1      1.25    0.38  0. 1.0000     0.      0.00 
   2  -7   1      1.37    0.40  0. 1.0000     0.      0.00 
   2  -7   1      1.29    0.41  0. 1.0000     0.      0.00 
   2  -7   2      2.30    0.44  0. 1.0000     0.      0.00 
  -2   7  -2      2.30    0.39  0. 1.0000     0.      0.00 
   2  -7   2      2.32    0.42  0. 1.0000     0.      0.00 
  -2   6   8      2.75    0.40  0. 1.0000     0.      0.00 
   2  -6  -8      2.67    0.41  0. 1.0000     0.      0.00 
   2  -6  -8      2.48    0.40  0. 1.0000     0.      0.00 
   2  -6  -8      2.83    0.46  0. 1.0000     0.      0.00 
  -2   6   8      2.84    0.42  0. 1.0000     0.      0.00 
   2  -6  -7      1.92    0.53  0. 1.0000     0.      0.00 
  -2   6   7      1.64    0.44  0. 1.0000     0.      0.00 
   2  -6  -7      1.25    0.47  0. 1.0000     0.      0.00 
  -2   6   7      1.39    0.39  0. 1.0000     0.      0.00 
   2  -6  -7      1.52    0.46  0. 1.0000     0.      0.00 
   2  -6  -7      1.72    0.45  0. 1.0000     0.      0.00 
  -2   6   7      1.73    0.39  0. 1.0000     0.      0.00 
   2  -6  -6      0.51    0.43  0. 1.0000     0.      0.00 
   2  -6  -6      0.26    0.31  0. 1.0000     0.      0.00 
  -2   6   6      0.40    0.32  0. 1.0000     0.      0.00 
  -2   6   6      0.14    0.29  0. 1.0000     0.      0.00 
   2  -6  -6      0.52    0.34  0. 1.0000     0.      0.00 
   2  -6  -6      0.47    0.32  0. 1.0000     0.      0.00 
  -2   6   6      0.73    0.38  0. 1.0000     0.      0.00 
  -2   6   5     28.36    1.96  0. 1.0000     0.      0.00 
   2  -6  -5     30.26    2.22  0. 1.0000     0.      0.00 
   2  -6  -5     30.83    2.20  0. 1.0000     0.      0.00 
  -2   6   5     28.95    1.93  0. 1.0000     0.      0.00 
   2  -6  -5     29.77    2.10  0. 1.0000     0.      0.00 
   2  -6  -5     29.62    2.21  0. 1.0000     0.      0.00 
   2  -6  -4     15.51    1.78  0. 1.0000     0.      0.00 
   2  -6  -4     25.10    2.26  0. 1.0000     0.      0.00 
   2  -6  -4     25.42    2.07  0. 1.0000     0.      0.00 
   2  -6  -3     14.11    1.51  0. 1.0000     0.      0.00 
   2  -6  -3     14.76    1.50  0. 1.0000     0.      0.00 
   2  -6  -3     15.43    1.57  0. 1.0000     0.      0.00 
   2  -6  -3     13.78    1.45  0. 1.0000     0.      0.00 
   2  -6  -3     12.94    1.33  0. 1.0000     0.      0.00 
   2  -6  -2      0.81    0.42  0. 1.0000     0.      0.00 
   2  -6  -2      1.74    0.52  0. 1.0000     0.      0.00 
   2  -6  -2      1.25    0.50  0. 1.0000     0.      0.00 
   2  -6  -2      2.03    0.60  0. 1.0000     0.      0.00 
  -2   6   2      1.66    0.48  0. 1.0000     0.      0.00 
   2  -6  -1      0.29    0.33  0. 1.0000     0.      0.00 
   2  -6  -1      0.66    0.40  0. 1.0000     0.      0.00 
   2  -6  -1      0.70    0.36  0. 1.0000     0.      0.00 
   2  -6  -1      1.63    0.54  0. 1.0000     0.      0.00 
   2  -6   0     -0.11    0.19  0. 1.0000     0.      0.00 
   2  -6   0      0.69    0.35  0. 1.0000     0.      0.00 
   2  -6   0      0.25    0.35  0. 1.0000     0.      0.00 
   2  -6   0      0.26    0.35  0. 1.0000     0.      0.00 
   2  -6   1      0.80    0.37  0. 1.0000     0.      0.00 
   2  -6   1      0.02    0.46  0. 1.0000     0.      0.00 
   2  -6   1      0.90    0.42  0. 1.0000     0.      0.00 
  -2   6  -1      0.88    0.38  0. 1.0000     0.      0.00 
   2  -6   2      6.36    0.98  0. 1.0000     0.      0.00 
   2  -6   2      4.18    0.71  0. 1.0000     0.      0.00 
   2  -6   2      6.68    0.92  0. 1.0000     0.      0.00 
   2  -6   2      4.62    0.69  0. 1.0000     0.      0.00 
  -2   6  -2      5.22    0.77  0. 1.0000     0.      0.00 
   2  -6   3      3.91    0.65  0. 1.0000     0.      0.00 
   2  -6   3      4.10    0.61  0. 1.0000     0.      0.00 
   2  -6   3      4.24    0.63  0. 1.0000     0.      0.00 
  -2   6  -3      3.48    0.52  0. 1.0000     0.      0.00 
   2  -5  -8      7.90    0.82  0. 1.0000     0.      0.00 
  -2   5   8      7.53    0.77  0. 1.0000     0.      0.00 
  -2   5   8      7.91    0.72  0. 1.0000     0.      0.00 
   2  -5  -8      8.13    0.81  0. 1.0000     0.      0.00 
  -2   5   8      6.93    0.66  0. 1.0000     0.      0.00 
   2  -5  -8      6.58    0.72  0. 1.0000     0.      0.00 
  -2   5   7      1.06    0.42  0. 1.0000     0.      0.00 
   2  -5  -7      0.73    0.35  0. 1.0000     0.      0.00 
   2  -5  -7      0.71    0.41  0. 1.0000     0.      0.00 
  -2   5   7      0.82    0.33  0. 1.0000     0.      0.00 
   2  -5  -7      0.87    0.37  0. 1.0000     0.      0.00 
  -2   5   7      0.54    0.16  0. 1.0000     0.      0.00 
   2  -5  -7      1.32    0.42  0. 1.0000     0.      0.00 
  -2   5   6     -0.05    0.18  0. 1.0000     0.      0.00 
  -2   5   6     -0.13    0.21  0. 1.0000     0.      0.00 
   2  -5  -6     -0.36    0.41  0. 1.0000     0.      0.00 
   2  -5  -6      0.28    0.26  0. 1.0000     0.      0.00 
   2  -5  -6      0.42    0.39  0. 1.0000     0.      0.00 
   2  -5  -6      0.18    0.36  0. 1.0000     0.      0.00 
  -2   5   6      0.22    0.18  0. 1.0000     0.      0.00 
  -2   5   6      0.18    0.20  0. 1.0000     0.      0.00 
   2  -5  -5      5.72    0.99  0. 1.0000     0.      0.00 
  -2   5   5      4.73    0.79  0. 1.0000     0.      0.00 
  -2   5   5      4.59    0.82  0. 1.0000     0.      0.00 
   2  -5  -5      5.19    0.93  0. 1.0000     0.      0.00 
  -2   5   5      4.43    0.78  0. 1.0000     0.      0.00 
   2  -5  -5      4.31    0.89  0. 1.0000     0.      0.00 
   2  -5  -5      4.42    0.88  0. 1.0000     0.      0.00 
  -2   5   4     32.06    2.08  0. 1.0000     0.      0.00 
   2  -5  -4     34.99    2.35  0. 1.0000     0.      0.00 
   2  -5  -4     32.44    2.25  0. 1.0000     0.      0.00 
   2  -5  -4     31.43    2.11  0. 1.0000     0.      0.00 
   2  -5  -4     35.94    2.35  0. 1.0000     0.      0.00 
  -2   5   4     26.62    1.91  0. 1.0000     0.      0.00 
  -2   5   4     31.79    1.97  0. 1.0000     0.      0.00 
   2  -5  -3     14.37    3.09  0. 1.0000     0.      0.00 
  -2   5   3     12.79    2.82  0. 1.0000     0.      0.00 
  -2   5   3      9.28    2.34  0. 1.0000     0.      0.00 
  -2   5   2      0.20    0.53  0. 1.0000     0.      0.00 
   2  -5  -2      1.61    1.06  0. 1.0000     0.      0.00 
  -2   5   2      0.96    0.67  0. 1.0000     0.      0.00 
   2  -5  -2      1.48    1.02  0. 1.0000     0.      0.00 
  -2   5   2     -0.65    1.04  0. 1.0000     0.      0.00 
  -2   5   2      0.65    0.72  0. 1.0000     0.      0.00 
  -2   5   1     44.28    4.94  0. 1.0000     0.      0.00 
  -2   5   1     35.23    4.06  0. 1.0000     0.      0.00 
   2  -5  -1     31.78    4.24  0. 1.0000     0.      0.00 
  -2   5   1     40.75    4.47  0. 1.0000     0.      0.00 
  -2   5   1     38.80    4.67  0. 1.0000     0.      0.00 
  -2   5   1     40.03    5.04  0. 1.0000     0.      0.00 
   2  -5   0    134.89    4.69  0. 1.0000     0.      0.00 
  -2   5   0    123.96    8.35  0. 1.0000     0.      0.00 
   2  -5   0    130.71    4.94  0. 1.0000     0.      0.00 
  -2   5   0    137.04    9.14  0. 1.0000     0.      0.00 
   2  -5   0    126.39    9.03  0. 1.0000     0.      0.00 
   2  -5   0    152.50    5.12  0. 1.0000     0.      0.00 
   2  -5   0    150.97    5.10  0. 1.0000     0.      0.00 
   2  -5   0    142.95    5.09  0. 1.0000     0.      0.00 
   2  -5   1    167.82    5.58  0. 1.0000     0.      0.00 
   2  -5   1    180.95    5.76  0. 1.0000     0.      0.00 
  -2   5  -1    166.80    5.41  0. 1.0000     0.      0.00 
   2  -5   1    162.17    5.76  0. 1.0000     0.      0.00 
   2  -5   2    221.68    6.57  0. 1.0000     0.      0.00 
   2  -5   2    199.70    6.28  0. 1.0000     0.      0.00 
  -2   5  -2    206.51    6.15  0. 1.0000     0.      0.00 
   2  -5   2    217.96    6.85  0. 1.0000     0.      0.00 
  -2   5  -3     95.33    3.64  0. 1.0000     0.      0.00 
   2  -5   3     96.29    3.65  0. 1.0000     0.      0.00 
   2  -5   3    100.62    3.90  0. 1.0000     0.      0.00 
   2  -5   3     94.91    4.05  0. 1.0000     0.      0.00 
  -2   5  -4     46.78    2.07  0. 1.0000     0.      0.00 
   2  -5   4     53.30    2.23  0. 1.0000     0.      0.00 
   2  -5   4     44.96    2.16  0. 1.0000     0.      0.00 
  -2   5  -4     49.41    2.24  0. 1.0000     0.      0.00 
  -2   5  -4     53.18    2.34  0. 1.0000     0.      0.00 
   2  -5   4     49.25    2.30  0. 1.0000     0.      0.00 
   2  -5   4     50.28    2.46  0. 1.0000     0.      0.00 
   2  -4  -8      0.01    0.16  0. 1.0000     0.      0.00 
  -2   4   8      0.37    0.19  0. 1.0000     0.      0.00 
  -2   4   8      0.27    0.15  0. 1.0000     0.      0.00 
   2  -4  -8      0.80    0.33  0. 1.0000     0.      0.00 
  -2   4   8      0.20    0.22  0. 1.0000     0.      0.00 
  -2   4   8      0.77    0.29  0. 1.0000     0.      0.00 
  -2   4   7      8.13    0.94  0. 1.0000     0.      0.00 
   2  -4  -7      8.46    1.06  0. 1.0000     0.      0.00 
  -2   4   7      9.52    1.02  0. 1.0000     0.      0.00 
   2  -4  -7      9.96    1.21  0. 1.0000     0.      0.00 
  -2   4   7      9.04    1.07  0. 1.0000     0.      0.00 
   2  -4  -7      8.93    1.09  0. 1.0000     0.      0.00 
  -2   4   7      9.99    1.11  0. 1.0000     0.      0.00 
   2  -4  -7      8.64    1.08  0. 1.0000     0.      0.00 
   2  -4  -6      0.88    0.57  0. 1.0000     0.      0.00 
   2  -4  -6      0.68    0.43  0. 1.0000     0.      0.00 
  -2   4   6      0.43    0.35  0. 1.0000     0.      0.00 
  -2   4   6     -0.07    0.21  0. 1.0000     0.      0.00 
   2  -4  -6      0.05    0.31  0. 1.0000     0.      0.00 
  -2   4   6      0.27    0.29  0. 1.0000     0.      0.00 
   2  -4  -6      0.12    0.22  0. 1.0000     0.      0.00 
  -2   4   6      0.32    0.34  0. 1.0000     0.      0.00 
  -2   4   5      9.41    1.16  0. 1.0000     0.      0.00 
   2  -4  -5      8.46    1.18  0. 1.0000     0.      0.00 
   2  -4  -5      9.65    1.29  0. 1.0000     0.      0.00 
   2  -4  -5      8.38    1.15  0. 1.0000     0.      0.00 
  -2   4   5      8.06    1.10  0. 1.0000     0.      0.00 
  -2   4   5      9.73    1.08  0. 1.0000     0.      0.00 
   2  -4  -5      7.33    1.07  0. 1.0000     0.      0.00 
  -2   4   4      5.26    1.66  0. 1.0000     0.      0.00 
   2  -4  -4      5.65    1.77  0. 1.0000     0.      0.00 
  -2   4   4      6.28    1.62  0. 1.0000     0.      0.00 
   2  -4  -3      4.86    1.49  0. 1.0000     0.      0.00 
  -2   4   3      6.35    1.73  0. 1.0000     0.      0.00 
   2  -4  -3      6.18    1.70  0. 1.0000     0.      0.00 
  -2   4   3      5.63    1.69  0. 1.0000     0.      0.00 
  -2   4   3      5.40    1.31  0. 1.0000     0.      0.00 
  -2   4   2     49.47    4.62  0. 1.0000     0.      0.00 
   2  -4  -2     45.25    4.33  0. 1.0000     0.      0.00 
  -2   4   2     52.92    5.00  0. 1.0000     0.      0.00 
   2  -4  -2     51.05    4.93  0. 1.0000     0.      0.00 
  -2   4   2     43.63    3.57  0. 1.0000     0.      0.00 
  -2   4   2     42.92    3.83  0. 1.0000     0.      0.00 
  -2   4   1      7.08    1.85  0. 1.0000     0.      0.00 
   2  -4  -1      5.12    1.43  0. 1.0000     0.      0.00 
  -2   4   1      6.28    1.51  0. 1.0000     0.      0.00 
   2  -4  -1      6.53    1.73  0. 1.0000     0.      0.00 
  -2   4   1      5.07    1.28  0. 1.0000     0.      0.00 
  -2   4   1      6.83    1.59  0. 1.0000     0.      0.00 
   2  -4  -1      5.68    1.56  0. 1.0000     0.      0.00 
  -2   4   1      7.98    1.86  0. 1.0000     0.      0.00 
   2  -4   0      5.16    1.94  0. 1.0000     0.      0.00 
  -2   4   0      4.90    1.65  0. 1.0000     0.      0.00 
  -2   4   0      3.18    1.51  0. 1.0000     0.      0.00 
   2  -4   0      3.48    1.52  0. 1.0000     0.      0.00 
  -2   4   0      0.11    1.34  0. 1.0000     0.      0.00 
  -2   4   0      5.27    1.73  0. 1.0000     0.      0.00 
  -2   4   0      5.89    1.87  0. 1.0000     0.      0.00 
  -2   4  -1     17.27    3.00  0. 1.0000     0.      0.00 
  -2   4  -1     17.00    2.79  0. 1.0000     0.      0.00 
  -2   4  -1     18.00    2.93  0. 1.0000     0.      0.00 
   2  -4   1     19.96    3.29  0. 1.0000     0.      0.00 
  -2   4  -1     19.10    3.19  0. 1.0000     0.      0.00 
  -2   4  -1     15.62    3.08  0. 1.0000     0.      0.00 
   2  -4   2     15.51    1.47  0. 1.0000     0.      0.00 
   2  -4   2     18.06    1.58  0. 1.0000     0.      0.00 
   2  -4   2     17.16    1.49  0. 1.0000     0.      0.00 
   2  -4   2     17.15    1.53  0. 1.0000     0.      0.00 
  -2   4  -2     18.11    1.53  0. 1.0000     0.      0.00 
   2  -4   2     15.44    1.55  0. 1.0000     0.      0.00 
   2  -4   3     17.71    1.63  0. 1.0000     0.      0.00 
   2  -4   3     18.62    1.66  0. 1.0000     0.      0.00 
  -2   4  -3     18.56    1.57  0. 1.0000     0.      0.00 
   2  -4   3     17.64    1.58  0. 1.0000     0.      0.00 
   2  -4   3     16.10    1.67  0. 1.0000     0.      0.00 
  -2   4  -4      6.54    0.98  0. 1.0000     0.      0.00 
   2  -4   4      7.88    1.13  0. 1.0000     0.      0.00 
   2  -4   4      6.54    0.95  0. 1.0000     0.      0.00 
  -2   4  -4      7.76    0.95  0. 1.0000     0.      0.00 
   2  -4   4      7.54    0.97  0. 1.0000     0.      0.00 
   2  -4   4      6.36    0.96  0. 1.0000     0.      0.00 
  -2   4  -5      0.24    0.18  0. 1.0000     0.      0.00 
   2  -4   5      0.33    0.28  0. 1.0000     0.      0.00 
  -2   4  -5      0.14    0.19  0. 1.0000     0.      0.00 
  -2   4  -5      0.40    0.28  0. 1.0000     0.      0.00 
   2  -4   5     -0.15    0.23  0. 1.0000     0.      0.00 
   2  -4   5      0.01    0.21  0. 1.0000     0.      0.00 
   2  -3  -8     11.94    1.05  0. 1.0000     0.      0.00 
  -2   3   8     12.51    1.00  0. 1.0000     0.      0.00 
   2  -3  -8     11.54    1.01  0. 1.0000     0.      0.00 
  -2   3   8     13.07    1.04  0. 1.0000     0.      0.00 
  -2   3   8     11.77    0.93  0. 1.0000     0.      0.00 
  -2   3   7     47.08    2.30  0. 1.0000     0.      0.00 
   2  -3  -7     44.70    2.51  0. 1.0000     0.      0.00 
   2  -3  -7     50.62    2.74  0. 1.0000     0.      0.00 
   2  -3  -7     53.33    2.79  0. 1.0000     0.      0.00 
  -2   3   7     49.83    2.63  0. 1.0000     0.      0.00 
  -2   3   7     52.05    2.64  0. 1.0000     0.      0.00 
  -2   3   7     52.17    2.49  0. 1.0000     0.      0.00 
   2  -3  -6     30.91    2.31  0. 1.0000     0.      0.00 
   2  -3  -6     30.84    2.25  0. 1.0000     0.      0.00 
  -2   3   6     31.34    2.19  0. 1.0000     0.      0.00 
   2  -3  -6     34.04    2.36  0. 1.0000     0.      0.00 
   2  -3  -6     33.76    2.37  0. 1.0000     0.      0.00 
  -2   3   6     34.23    2.11  0. 1.0000     0.      0.00 
  -2   3   6     35.42    2.30  0. 1.0000     0.      0.00 
  -2   3   6     33.99    2.14  0. 1.0000     0.      0.00 
   2  -3  -5    137.41    5.11  0. 1.0000     0.      0.00 
   2  -3  -5    143.73    5.02  0. 1.0000     0.      0.00 
   2  -3  -5    135.46    4.97  0. 1.0000     0.      0.00 
  -2   3   5    146.15    4.69  0. 1.0000     0.      0.00 
  -2   3   5    139.98    4.90  0. 1.0000     0.      0.00 
   2  -3  -5    131.69    4.91  0. 1.0000     0.      0.00 
  -2   3   5    139.68    4.90  0. 1.0000     0.      0.00 
  -2   3   5    141.48    4.56  0. 1.0000     0.      0.00 
   2  -3  -4     24.11    3.48  0. 1.0000     0.      0.00 
   2  -3  -4     23.92    3.26  0. 1.0000     0.      0.00 
   2  -3  -4     26.46    3.98  0. 1.0000     0.      0.00 
   2  -3  -4     23.10    3.48  0. 1.0000     0.      0.00 
  -2   3   4     23.30    3.05  0. 1.0000     0.      0.00 
  -2   3   4     23.56    3.09  0. 1.0000     0.      0.00 
  -2   3   4     25.96    3.63  0. 1.0000     0.      0.00 
   2  -3  -3    257.48   10.95  0. 1.0000     0.      0.00 
   2  -3  -3    251.86   10.88  0. 1.0000     0.      0.00 
  -2   3   3    256.59    9.82  0. 1.0000     0.      0.00 
  -2   3   3    254.74   10.87  0. 1.0000     0.      0.00 
  -2   3   3    263.70   11.26  0. 1.0000     0.      0.00 
   2  -3  -3    267.17   11.74  0. 1.0000     0.      0.00 
  -2   3   3    234.45    9.68  0. 1.0000     0.      0.00 
  -2   3   2     47.34    4.06  0. 1.0000     0.      0.00 
   2  -3  -2     39.99    3.83  0. 1.0000     0.      0.00 
   2  -3  -2     44.04    3.97  0. 1.0000     0.      0.00 
  -2   3   2     44.94    3.41  0. 1.0000     0.      0.00 
  -2   3   2     44.61    4.09  0. 1.0000     0.      0.00 
  -2   3   2     39.69    3.07  0. 1.0000     0.      0.00 
  -2   3   2     45.37    3.78  0. 1.0000     0.      0.00 
   2  -3  -1    376.31   12.19  0. 1.0000     0.      0.00 
  -2   3   1    322.38    9.97  0. 1.0000     0.      0.00 
  -2   3   1    363.07   11.68  0. 1.0000     0.      0.00 
  -2   3   1    357.63   12.01  0. 1.0000     0.      0.00 
   2  -3  -1    348.42   11.99  0. 1.0000     0.      0.00 
  -2   3   1    346.58    9.94  0. 1.0000     0.      0.00 
  -2   3   1    366.12   10.99  0. 1.0000     0.      0.00 
  -2   3   1    382.55   12.78  0. 1.0000     0.      0.00 
   2  -3  -1    370.50   12.45  0. 1.0000     0.      0.00 
  -2   3   0     71.20    4.86  0. 1.0000     0.      0.00 
   2  -3   0     70.84    5.10  0. 1.0000     0.      0.00 
  -2   3   0     60.52    4.06  0. 1.0000     0.      0.00 
  -2   3   0     67.26    4.83  0. 1.0000     0.      0.00 
   2  -3   0     73.09    4.60  0. 1.0000     0.      0.00 
  -2   3   0     73.33    5.34  0. 1.0000     0.      0.00 
   2  -3   0     66.04    4.17  0. 1.0000     0.      0.00 
  -2   3   0     68.01    4.52  0. 1.0000     0.      0.00 
   2  -3   0     70.06    5.00  0. 1.0000     0.      0.00 
  -2   3  -1    300.39   11.62  0. 1.0000     0.      0.00 
  -2   3  -1    315.06   12.52  0. 1.0000     0.      0.00 
  -2   3  -1    297.56   11.58  0. 1.0000     0.      0.00 
  -2   3  -1    292.20   10.73  0. 1.0000     0.      0.00 
   2  -3   1    318.55   11.24  0. 1.0000     0.      0.00 
  -2   3  -1    290.41   10.91  0. 1.0000     0.      0.00 
   2  -3   1    298.53   11.80  0. 1.0000     0.      0.00 
   2  -3   1    312.39   12.22  0. 1.0000     0.      0.00 
  -2   3  -2     29.47    3.75  0. 1.0000     0.      0.00 
   2  -3   2     25.53    3.54  0. 1.0000     0.      0.00 
  -2   3  -2     26.64    3.38  0. 1.0000     0.      0.00 
   2  -3   2     31.23    3.96  0. 1.0000     0.      0.00 
  -2   3  -2     27.63    3.84  0. 1.0000     0.      0.00 
  -2   3  -2     26.62    3.56  0. 1.0000     0.      0.00 
  -2   3  -2     26.38    3.34  0. 1.0000     0.      0.00 
   2  -3   3     96.03    3.93  0. 1.0000     0.      0.00 
  -2   3  -3     96.40    7.37  0. 1.0000     0.      0.00 
  -2   3  -3     94.45    3.65  0. 1.0000     0.      0.00 
  -2   3  -3    108.82    8.07  0. 1.0000     0.      0.00 
   2  -3   3     91.04    7.70  0. 1.0000     0.      0.00 
   2  -3   3    101.28    3.86  0. 1.0000     0.      0.00 
   2  -3   3     96.21    3.83  0. 1.0000     0.      0.00 
  -2   3  -3    104.69    7.55  0. 1.0000     0.      0.00 
  -2   3  -3     89.62    7.83  0. 1.0000     0.      0.00 
   2  -3   4     18.42    1.70  0. 1.0000     0.      0.00 
  -2   3  -4     17.87    1.55  0. 1.0000     0.      0.00 
   2  -3   4     16.86    1.54  0. 1.0000     0.      0.00 
   2  -3   4     18.43    1.61  0. 1.0000     0.      0.00 
   2  -3   4     15.78    1.53  0. 1.0000     0.      0.00 
   2  -3   4     16.45    1.70  0. 1.0000     0.      0.00 
   2  -3   5     22.29    1.78  0. 1.0000     0.      0.00 
  -2   3  -5     24.63    1.82  0. 1.0000     0.      0.00 
  -2   3  -5     22.21    1.62  0. 1.0000     0.      0.00 
   2  -3   5     24.01    1.74  0. 1.0000     0.      0.00 
   2  -3   5     21.30    1.69  0. 1.0000     0.      0.00 
   2  -3   5     24.14    1.93  0. 1.0000     0.      0.00 
  -2   3  -5     25.91    1.94  0. 1.0000     0.      0.00 
   2  -3   5     22.59    1.72  0. 1.0000     0.      0.00 
   2  -3   5     17.93    1.53  0. 1.0000     0.      0.00 
  -2   3  -6      9.10    0.97  0. 1.0000     0.      0.00 
  -2   3  -6      7.55    0.82  0. 1.0000     0.      0.00 
   2  -3   6      7.31    0.80  0. 1.0000     0.      0.00 
   2  -3   6      8.50    0.85  0. 1.0000     0.      0.00 
   2  -3   6      8.70    0.91  0. 1.0000     0.      0.00 
  -2   2   8      0.78    0.25  0. 1.0000     0.      0.00 
   2  -2  -8      0.68    0.28  0. 1.0000     0.      0.00 
  -2   2   8      1.16    0.29  0. 1.0000     0.      0.00 
   2  -2  -8      1.02    0.31  0. 1.0000     0.      0.00 
  -2   2   8      0.92    0.29  0. 1.0000     0.      0.00 
  -2   2   7      1.47    0.44  0. 1.0000     0.      0.00 
   2  -2  -7      0.85    0.37  0. 1.0000     0.      0.00 
   2  -2  -7      0.78    0.36  0. 1.0000     0.      0.00 
   2  -2  -7      1.27    0.46  0. 1.0000     0.      0.00 
  -2   2   7      0.78    0.36  0. 1.0000     0.      0.00 
  -2   2   7      1.20    0.46  0. 1.0000     0.      0.00 
   2  -2  -6      7.10    1.09  0. 1.0000     0.      0.00 
  -2   2   6      6.54    1.01  0. 1.0000     0.      0.00 
   2  -2  -6      6.62    1.12  0. 1.0000     0.      0.00 
  -2   2   6      5.24    0.83  0. 1.0000     0.      0.00 
   2  -2  -6      6.78    1.04  0. 1.0000     0.      0.00 
  -2   2   6      6.44    0.97  0. 1.0000     0.      0.00 
  -2   2   6      6.73    1.02  0. 1.0000     0.      0.00 
  -2   2   5     11.26    1.29  0. 1.0000     0.      0.00 
   2  -2  -5     11.95    1.40  0. 1.0000     0.      0.00 
   2  -2  -5     10.18    1.21  0. 1.0000     0.      0.00 
  -2   2   5     11.45    1.29  0. 1.0000     0.      0.00 
  -2   2   5     11.83    1.20  0. 1.0000     0.      0.00 
   2  -2  -5     11.03    1.31  0. 1.0000     0.      0.00 
  -2   2   5     12.69    1.24  0. 1.0000     0.      0.00 
   2  -2  -4      3.23    1.21  0. 1.0000     0.      0.00 
  -2   2   4      3.78    1.20  0. 1.0000     0.      0.00 
   2  -2  -4      3.24    1.59  0. 1.0000     0.      0.00 
  -2   2   4      2.85    1.08  0. 1.0000     0.      0.00 
   2  -2  -4      4.48    1.25  0. 1.0000     0.      0.00 
   2  -2  -3     16.89    2.63  0. 1.0000     0.      0.00 
  -2   2   3     21.08    2.76  0. 1.0000     0.      0.00 
  -2   2   3     16.25    2.26  0. 1.0000     0.      0.00 
  -2   2   3     18.33    2.31  0. 1.0000     0.      0.00 
   2  -2  -3     17.77    2.32  0. 1.0000     0.      0.00 
   2  -2  -3     21.69    3.02  0. 1.0000     0.      0.00 
  -2   2   3     17.87    2.32  0. 1.0000     0.      0.00 
   2  -2  -3     20.20    2.78  0. 1.0000     0.      0.00 
   2  -2  -2    356.37   11.76  0. 1.0000     0.      0.00 
  -2   2   2    357.11   11.60  0. 1.0000     0.      0.00 
   2  -2  -2    377.37   12.38  0. 1.0000     0.      0.00 
   2  -2  -2    365.63   11.96  0. 1.0000     0.      0.00 
  -2   2   2    359.83   10.62  0. 1.0000     0.      0.00 
  -2   2   2    368.14   11.97  0. 1.0000     0.      0.00 
  -2   2   2    359.64   11.27  0. 1.0000     0.      0.00 
   2  -2  -1    428.96   12.50  0. 1.0000     0.      0.00 
  -2   2   1    427.78   10.95  0. 1.0000     0.      0.00 
  -2   2   1    426.31   12.15  0. 1.0000     0.      0.00 
   2  -2  -1    411.48   10.43  0. 1.0000     0.      0.00 
  -2   2   1    448.93   12.81  0. 1.0000     0.      0.00 
  -2   2   1    421.84   10.52  0. 1.0000     0.      0.00 
   2  -2  -1    441.45   12.57  0. 1.0000     0.      0.00 
   2  -2  -1    423.91   12.50  0. 1.0000     0.      0.00 
   2  -2   0   2005.85   39.15  0. 1.0000     0.      0.00 
  -2   2   0   2103.97   38.11  0. 1.0000     0.      0.00 
   2  -2   0   2023.19   39.30  0. 1.0000     0.      0.00 
  -2   2   0   2015.95   39.23  0. 1.0000     0.      0.00 
   2  -2   0   1974.70   37.16  0. 1.0000     0.      0.00 
  -2   2   0   2031.21   37.34  0. 1.0000     0.      0.00 
  -2   2   0   1887.12   36.09  0. 1.0000     0.      0.00 
   2  -2   0   2028.17   37.36  0. 1.0000     0.      0.00 
  -2   2   0   2005.39   38.43  0. 1.0000     0.      0.00 
  -2   2  -1    353.57   10.99  0. 1.0000     0.      0.00 
   2  -2   1    323.83    8.93  0. 1.0000     0.      0.00 
  -2   2  -1    328.22   10.89  0. 1.0000     0.      0.00 
   2  -2   1    351.26   11.63  0. 1.0000     0.      0.00 
  -2   2  -1    336.43   10.07  0. 1.0000     0.      0.00 
   2  -2   1    366.57   10.91  0. 1.0000     0.      0.00 
  -2   2  -1    351.63   11.46  0. 1.0000     0.      0.00 
  -2   2  -1    332.20   10.35  0. 1.0000     0.      0.00 
   2  -2   1    347.52   11.49  0. 1.0000     0.      0.00 
  -2   2  -2    205.09    8.58  0. 1.0000     0.      0.00 
  -2   2  -2    218.94    9.31  0. 1.0000     0.      0.00 
  -2   2  -2    227.42    9.72  0. 1.0000     0.      0.00 
   2  -2   2    219.43    9.62  0. 1.0000     0.      0.00 
   2  -2   2    228.33    9.24  0. 1.0000     0.      0.00 
  -2   2  -2    216.86    8.82  0. 1.0000     0.      0.00 
   2  -2   2    220.44    9.78  0. 1.0000     0.      0.00 
  -2   2  -2    226.28    9.48  0. 1.0000     0.      0.00 
   2  -2   3     20.71    3.17  0. 1.0000     0.      0.00 
  -2   2  -3     23.11    3.24  0. 1.0000     0.      0.00 
  -2   2  -3     26.43    3.25  0. 1.0000     0.      0.00 
  -2   2  -3     25.86    3.55  0. 1.0000     0.      0.00 
  -2   2  -3     20.49    3.16  0. 1.0000     0.      0.00 
  -2   2  -3     24.66    3.26  0. 1.0000     0.      0.00 
   2  -2   4      0.92    0.41  0. 1.0000     0.      0.00 
  -2   2  -4      0.67    0.39  0. 1.0000     0.      0.00 
   2  -2   4      1.12    0.43  0. 1.0000     0.      0.00 
   2  -2   4      0.59    0.36  0. 1.0000     0.      0.00 
  -2   2  -4      1.67    1.19  0. 1.0000     0.      0.00 
  -2   2  -4      0.62    0.36  0. 1.0000     0.      0.00 
   2  -2   5      1.17    0.48  0. 1.0000     0.      0.00 
  -2   2  -5      0.37    0.32  0. 1.0000     0.      0.00 
  -2   2  -5      0.78    0.51  0. 1.0000     0.      0.00 
   2  -2   5      0.31    0.30  0. 1.0000     0.      0.00 
  -2   2  -5      0.56    0.33  0. 1.0000     0.      0.00 
   2  -2   5      1.15    0.48  0. 1.0000     0.      0.00 
   2  -2   5      1.11    0.48  0. 1.0000     0.      0.00 
   2  -2   5      0.70    0.35  0. 1.0000     0.      0.00 
   2  -2   6      2.28    0.53  0. 1.0000     0.      0.00 
  -2   2  -6      2.23    0.59  0. 1.0000     0.      0.00 
  -2   2  -6      1.73    0.46  0. 1.0000     0.      0.00 
   2  -2   6      1.82    0.48  0. 1.0000     0.      0.00 
  -2   2  -6      1.23    0.44  0. 1.0000     0.      0.00 
   2  -2   6      2.42    0.56  0. 1.0000     0.      0.00 
   2  -2   6      3.03    0.68  0. 1.0000     0.      0.00 
   2  -2   7      0.50    0.21  0. 1.0000     0.      0.00 
  -2   2  -7      0.55    0.26  0. 1.0000     0.      0.00 
  -2   2  -7      0.68    0.26  0. 1.0000     0.      0.00 
   2  -2   7      0.71    0.32  0. 1.0000     0.      0.00 
   2  -2   7      0.45    0.20  0. 1.0000     0.      0.00 
   2  -2   7      0.28    0.17  0. 1.0000     0.      0.00 
  -2   1   7      1.15    0.37  0. 1.0000     0.      0.00 
   2  -1  -7      1.53    0.45  0. 1.0000     0.      0.00 
  -2   1   7      1.29    0.37  0. 1.0000     0.      0.00 
   2  -1  -7      1.58    0.39  0. 1.0000     0.      0.00 
  -2   1   7      2.06    0.49  0. 1.0000     0.      0.00 
   2  -1  -7      1.24    0.39  0. 1.0000     0.      0.00 
  -2   1   7      1.61    0.45  0. 1.0000     0.      0.00 
  -2   1   6      0.50    0.32  0. 1.0000     0.      0.00 
   2  -1  -6      0.39    0.28  0. 1.0000     0.      0.00 
   2  -1  -6      0.92    0.62  0. 1.0000     0.      0.00 
  -2   1   6      0.20    0.37  0. 1.0000     0.      0.00 
   2  -1  -6      0.05    0.31  0. 1.0000     0.      0.00 
  -2   1   6      0.30    0.25  0. 1.0000     0.      0.00 
  -2   1   6     -0.23    0.31  0. 1.0000     0.      0.00 
  -2   1   5     41.34    2.48  0. 1.0000     0.      0.00 
   2  -1  -5     42.53    2.56  0. 1.0000     0.      0.00 
  -2   1   5     45.73    2.65  0. 1.0000     0.      0.00 
   2  -1  -5     42.71    2.63  0. 1.0000     0.      0.00 
  -2   1   5     45.62    2.47  0. 1.0000     0.      0.00 
  -2   1   5     48.10    2.61  0. 1.0000     0.      0.00 
  -2   1   5     39.92    2.25  0. 1.0000     0.      0.00 
   2  -1  -4     25.58    3.63  0. 1.0000     0.      0.00 
  -2   1   4     26.56    3.11  0. 1.0000     0.      0.00 
  -2   1   4     19.93    2.92  0. 1.0000     0.      0.00 
   2  -1  -4     25.53    3.68  0. 1.0000     0.      0.00 
   2  -1  -3    132.05    7.26  0. 1.0000     0.      0.00 
  -2   1   3    111.84    5.38  0. 1.0000     0.      0.00 
   2  -1  -3    129.81    7.38  0. 1.0000     0.      0.00 
  -2   1   3    131.72    6.30  0. 1.0000     0.      0.00 
   2  -1  -3    113.05    5.60  0. 1.0000     0.      0.00 
  -2   1   3    140.01    6.99  0. 1.0000     0.      0.00 
   2  -1  -2     18.31    2.25  0. 1.0000     0.      0.00 
  -2   1   2     20.47    2.28  0. 1.0000     0.      0.00 
  -2   1   2     20.26    2.05  0. 1.0000     0.      0.00 
   2  -1  -2     17.39    1.82  0. 1.0000     0.      0.00 
   2  -1  -2     18.32    2.35  0. 1.0000     0.      0.00 
  -2   1   2     17.32    1.61  0. 1.0000     0.      0.00 
  -2   1   1     71.54    3.89  0. 1.0000     0.      0.00 
   2  -1  -1     71.64    3.97  0. 1.0000     0.      0.00 
   2  -1  -1     70.66    4.06  0. 1.0000     0.      0.00 
   2  -1  -1     65.68    3.88  0. 1.0000     0.      0.00 
  -2   1   1     70.55    3.48  0. 1.0000     0.      0.00 
   2  -1  -1     65.80    3.30  0. 1.0000     0.      0.00 
  -2   1   1     67.26    3.85  0. 1.0000     0.      0.00 
  -2   1   1     61.27    2.35  0. 1.0000     0.      0.00 
  -2   1   1     65.34    3.89  0. 1.0000     0.      0.00 
  -2   1   1     60.62    2.50  0. 1.0000     0.      0.00 
  -2   1   0    113.31    3.41  0. 1.0000     0.      0.00 
  -2   1   0    124.74    4.43  0. 1.0000     0.      0.00 
   2  -1   0    109.19    4.60  0. 1.0000     0.      0.00 
  -2   1   0    123.78    5.22  0. 1.0000     0.      0.00 
  -2   1   0    131.54    4.40  0. 1.0000     0.      0.00 
   2  -1   0    115.93    4.72  0. 1.0000     0.      0.00 
   2  -1   0    126.83    5.61  0. 1.0000     0.      0.00 
  -2   1   0    131.24    5.05  0. 1.0000     0.      0.00 
   2  -1   0    133.61    5.49  0. 1.0000     0.      0.00 
  -2   1  -1   1127.14   22.08  0. 1.0000     0.      0.00 
   2  -1   1   1096.99   23.38  0. 1.0000     0.      0.00 
   2  -1   1   1127.10   22.48  0. 1.0000     0.      0.00 
  -2   1  -1   1067.32   21.05  0. 1.0000     0.      0.00 
   2  -1   1   1028.97   19.42  0. 1.0000     0.      0.00 
  -2   1  -1   1106.63   22.46  0. 1.0000     0.      0.00 
  -2   1  -1   1116.88   22.02  0. 1.0000     0.      0.00 
   2  -1   1   1117.42   23.24  0. 1.0000     0.      0.00 
  -2   1  -1   1069.13   22.36  0. 1.0000     0.      0.00 
  -2   1  -2     76.58    4.52  0. 1.0000     0.      0.00 
  -2   1  -2     74.77    4.31  0. 1.0000     0.      0.00 
  -2   1  -2     73.61    4.46  0. 1.0000     0.      0.00 
   2  -1   2     73.49    4.79  0. 1.0000     0.      0.00 
  -2   1  -2     76.70    4.26  0. 1.0000     0.      0.00 
   2  -1   2     77.06    4.73  0. 1.0000     0.      0.00 
  -2   1  -2     70.21    4.19  0. 1.0000     0.      0.00 
   2  -1   2     74.63    4.45  0. 1.0000     0.      0.00 
  -2   1  -3    160.59    7.56  0. 1.0000     0.      0.00 
   2  -1   3    174.40    8.64  0. 1.0000     0.      0.00 
  -2   1  -3    170.37    8.12  0. 1.0000     0.      0.00 
   2  -1   3    165.53    7.77  0. 1.0000     0.      0.00 
   2  -1   3    170.40    8.40  0. 1.0000     0.      0.00 
  -2   1  -3    163.38    7.63  0. 1.0000     0.      0.00 
  -2   1  -3    162.01    7.70  0. 1.0000     0.      0.00 
  -2   1  -3    169.03    8.02  0. 1.0000     0.      0.00 
   2  -1   4     -0.53    0.44  0. 1.0000     0.      0.00 
  -2   1  -4      0.08    0.53  0. 1.0000     0.      0.00 
  -2   1  -4      1.08    0.81  0. 1.0000     0.      0.00 
  -2   1  -4      0.63    0.70  0. 1.0000     0.      0.00 
  -2   1  -4      0.13    0.40  0. 1.0000     0.      0.00 
   2  -1   5      2.86    0.67  0. 1.0000     0.      0.00 
   2  -1   5      3.37    0.73  0. 1.0000     0.      0.00 
  -2   1  -5      3.11    0.72  0. 1.0000     0.      0.00 
  -2   1  -5      2.16    0.54  0. 1.0000     0.      0.00 
   2  -1   5      2.99    0.65  0. 1.0000     0.      0.00 
  -2   1  -5      2.18    0.53  0. 1.0000     0.      0.00 
  -2   1  -5      2.29    0.63  0. 1.0000     0.      0.00 
   2  -1   5      1.92    0.57  0. 1.0000     0.      0.00 
  -2   1  -6      1.94    0.52  0. 1.0000     0.      0.00 
   2  -1   6      1.98    0.60  0. 1.0000     0.      0.00 
  -2   1  -6      2.48    0.67  0. 1.0000     0.      0.00 
   2  -1   6      3.41    0.74  0. 1.0000     0.      0.00 
  -2   1  -6      2.09    0.54  0. 1.0000     0.      0.00 
   2  -1   6      3.05    0.61  0. 1.0000     0.      0.00 
   2  -1   6      2.40    0.59  0. 1.0000     0.      0.00 
  -2   1  -6      2.74    0.65  0. 1.0000     0.      0.00 
   2  -1   6      2.89    0.67  0. 1.0000     0.      0.00 
  -2   1  -7      5.68    0.79  0. 1.0000     0.      0.00 
   2  -1   7      6.54    0.79  0. 1.0000     0.      0.00 
   2  -1   7      5.68    0.76  0. 1.0000     0.      0.00 
   2  -1   7      6.22    0.89  0. 1.0000     0.      0.00 
   2  -1   7      4.82    0.77  0. 1.0000     0.      0.00 
  -2   1  -7      5.13    0.77  0. 1.0000     0.      0.00 
   2  -1   7      6.23    0.81  0. 1.0000     0.      0.00 
  -2   1  -8      0.11    0.14  0. 1.0000     0.      0.00 
  -2   1  -8      0.05    0.12  0. 1.0000     0.      0.00 
   2  -1   8      0.43    0.20  0. 1.0000     0.      0.00 
   2  -1   8      0.22    0.13  0. 1.0000     0.      0.00 
   2   0  -7      5.04    0.67  0. 1.0000     0.      0.00 
   2   0  -7      6.85    0.80  0. 1.0000     0.      0.00 
  -2   0   7      6.22    0.68  0. 1.0000     0.      0.00 
   2   0  -7      8.21    0.91  0. 1.0000     0.      0.00 
  -2   0   7      7.14    0.82  0. 1.0000     0.      0.00 
  -2   0   7      6.90    0.75  0. 1.0000     0.      0.00 
   2   0  -6     19.29    1.70  0. 1.0000     0.      0.00 
  -2   0   6     19.48    1.67  0. 1.0000     0.      0.00 
   2   0  -6     20.82    1.79  0. 1.0000     0.      0.00 
  -2   0   6     21.30    1.61  0. 1.0000     0.      0.00 
  -2   0   6     22.94    1.66  0. 1.0000     0.      0.00 
   2   0  -5     15.58    1.55  0. 1.0000     0.      0.00 
  -2   0   5     14.88    1.53  0. 1.0000     0.      0.00 
   2   0  -5     16.51    1.65  0. 1.0000     0.      0.00 
  -2   0   5     17.05    1.51  0. 1.0000     0.      0.00 
  -2   0   5     18.13    1.60  0. 1.0000     0.      0.00 
  -2   0   5     16.21    1.52  0. 1.0000     0.      0.00 
  -2   0   5     16.34    1.46  0. 1.0000     0.      0.00 
   2   0  -4     58.69    5.80  0. 1.0000     0.      0.00 
   2   0  -4     53.01    5.54  0. 1.0000     0.      0.00 
  -2   0   4     55.10    4.85  0. 1.0000     0.      0.00 
  -2   0   4     58.53    5.41  0. 1.0000     0.      0.00 
   2   0  -3     14.96    2.46  0. 1.0000     0.      0.00 
   2   0  -3     15.81    2.61  0. 1.0000     0.      0.00 
  -2   0   3     13.58    2.07  0. 1.0000     0.      0.00 
  -2   0   3     16.09    2.41  0. 1.0000     0.      0.00 
   2   0  -2    125.69    6.23  0. 1.0000     0.      0.00 
  -2   0   2    114.50    4.60  0. 1.0000     0.      0.00 
   2   0  -2    117.61    4.70  0. 1.0000     0.      0.00 
   2   0  -2    121.47    6.20  0. 1.0000     0.      0.00 
  -2   0   2    121.20    5.32  0. 1.0000     0.      0.00 
  -2   0   2    127.91    6.12  0. 1.0000     0.      0.00 
  -2   0   1      0.36    0.32  0. 1.0000     0.      0.00 
  -2   0   1      0.33    0.38  0. 1.0000     0.      0.00 
  -2   0   1     -0.03    0.20  0. 1.0000     0.      0.00 
   2   0  -1      0.36    0.60  0. 1.0000     0.      0.00 
   2   0  -1      0.62    0.46  0. 1.0000     0.      0.00 
   2   0   0    247.92    6.77  0. 1.0000     0.      0.00 
   2   0   0    248.52    7.43  0. 1.0000     0.      0.00 
  -2   0   0    240.35    5.48  0. 1.0000     0.      0.00 
  -2   0   0    233.34    4.67  0. 1.0000     0.      0.00 
  -2   0   0    261.67    6.67  0. 1.0000     0.      0.00 
   2   0   0    262.77    7.28  0. 1.0000     0.      0.00 
  -2   0   0    255.31    7.27  0. 1.0000     0.      0.00 
  -2   0   0    252.12    6.49  0. 1.0000     0.      0.00 
  -2   0   0    245.35    7.63  0. 1.0000     0.      0.00 
   2   0   0    280.20    7.95  0. 1.0000     0.      0.00 
  -2   0  -1     29.85    1.83  0. 1.0000     0.      0.00 
  -2   0  -1     30.02    2.04  0. 1.0000     0.      0.00 
   2   0   1     32.51    2.29  0. 1.0000     0.      0.00 
   2   0   1     28.88    2.31  0. 1.0000     0.      0.00 
  -2   0  -1     29.34    1.59  0. 1.0000     0.      0.00 
  -2   0  -1     33.97    2.11  0. 1.0000     0.      0.00 
  -2   0  -1     27.55    1.80  0. 1.0000     0.      0.00 
   2   0   2    374.52   10.36  0. 1.0000     0.      0.00 
  -2   0  -2    393.78   10.39  0. 1.0000     0.      0.00 
   2   0   2    386.56   11.08  0. 1.0000     0.      0.00 
  -2   0  -2    368.69   10.26  0. 1.0000     0.      0.00 
   2   0   2    382.25   10.52  0. 1.0000     0.      0.00 
  -2   0  -2    393.22   10.10  0. 1.0000     0.      0.00 
  -2   0  -2    354.44    8.92  0. 1.0000     0.      0.00 
  -2   0  -2    393.57   10.44  0. 1.0000     0.      0.00 
   2   0   3      2.18    0.84  0. 1.0000     0.      0.00 
   2   0   3      1.99    0.70  0. 1.0000     0.      0.00 
   2   0   3      2.04    0.69  0. 1.0000     0.      0.00 
  -2   0  -3      3.06    0.89  0. 1.0000     0.      0.00 
  -2   0  -3      2.68    0.93  0. 1.0000     0.      0.00 
   2   0   3      2.44    0.64  0. 1.0000     0.      0.00 
  -2   0  -3      2.62    0.67  0. 1.0000     0.      0.00 
  -2   0  -3      2.07    0.83  0. 1.0000     0.      0.00 
   2   0   3      4.02    1.18  0. 1.0000     0.      0.00 
  -2   0  -4     69.91    5.39  0. 1.0000     0.      0.00 
   2   0   4     69.20    5.50  0. 1.0000     0.      0.00 
   2   0   4     72.15    5.15  0. 1.0000     0.      0.00 
  -2   0  -4     84.22    6.00  0. 1.0000     0.      0.00 
   2   0   4     69.07    4.82  0. 1.0000     0.      0.00 
  -2   0  -4     60.97    4.98  0. 1.0000     0.      0.00 
  -2   0  -5      7.56    1.98  0. 1.0000     0.      0.00 
   2   0   5      4.03    1.37  0. 1.0000     0.      0.00 
  -2   0  -5      6.76    1.81  0. 1.0000     0.      0.00 
   2   0   6      0.65    0.39  0. 1.0000     0.      0.00 
   2   0   6      0.59    0.38  0. 1.0000     0.      0.00 
  -2   0  -6      0.98    0.44  0. 1.0000     0.      0.00 
  -2   0  -6      0.70    0.29  0. 1.0000     0.      0.00 
  -2   0  -6      0.29    0.31  0. 1.0000     0.      0.00 
   2   0   6      0.25    0.26  0. 1.0000     0.      0.00 
  -2   0  -6      0.13    0.22  0. 1.0000     0.      0.00 
   2   0   6      0.36    0.38  0. 1.0000     0.      0.00 
   2   0   6      0.73    0.40  0. 1.0000     0.      0.00 
   2   0   7      3.37    0.66  0. 1.0000     0.      0.00 
  -2   0  -7      2.67    0.63  0. 1.0000     0.      0.00 
   2   0   7      2.68    0.56  0. 1.0000     0.      0.00 
  -2   0  -7      2.20    0.61  0. 1.0000     0.      0.00 
  -2   0  -7      2.69    0.62  0. 1.0000     0.      0.00 
   2   0   7      3.23    0.66  0. 1.0000     0.      0.00 
   2   0   7      2.37    0.57  0. 1.0000     0.      0.00 
   2   0   8      0.95    0.28  0. 1.0000     0.      0.00 
  -2   0  -8      0.70    0.28  0. 1.0000     0.      0.00 
  -2   0  -8      0.28    0.22  0. 1.0000     0.      0.00 
   2   0   8      0.96    0.29  0. 1.0000     0.      0.00 
   2   0   8      1.16    0.36  0. 1.0000     0.      0.00 
   2   0   8      0.45    0.28  0. 1.0000     0.      0.00 
  -2  -1   7     19.30    1.08  0. 1.0000     0.      0.00 
   2   1  -7     21.77    1.26  0. 1.0000     0.      0.00 
  -2  -1   7     22.79    1.15  0. 1.0000     0.      0.00 
  -2  -1   6      0.29    0.33  0. 1.0000     0.      0.00 
   2   1  -6      0.21    0.25  0. 1.0000     0.      0.00 
  -2  -1   6      0.80    0.38  0. 1.0000     0.      0.00 
  -2  -1   6      0.38    0.22  0. 1.0000     0.      0.00 
   2   1  -6     -0.08    0.16  0. 1.0000     0.      0.00 
   2   1  -5     41.05    2.66  0. 1.0000     0.      0.00 
  -2  -1   5     44.98    2.66  0. 1.0000     0.      0.00 
   2   1  -5     39.61    2.72  0. 1.0000     0.      0.00 
  -2  -1   5     44.00    2.49  0. 1.0000     0.      0.00 
  -2  -1   5     40.27    2.31  0. 1.0000     0.      0.00 
  -2  -1   5     47.84    2.67  0. 1.0000     0.      0.00 
  -2  -1   5     41.43    2.54  0. 1.0000     0.      0.00 
  -2  -1   5     45.49    2.50  0. 1.0000     0.      0.00 
  -2  -1   4      3.63    0.68  0. 1.0000     0.      0.00 
  -2  -1   4      2.43    0.55  0. 1.0000     0.      0.00 
  -2  -1   4      3.01    0.60  0. 1.0000     0.      0.00 
  -2  -1   4      2.64    0.65  0. 1.0000     0.      0.00 
  -2  -1   4      3.70    0.71  0. 1.0000     0.      0.00 
  -2  -1   4      3.17    0.71  0. 1.0000     0.      0.00 
   2   1  -3      3.07    1.22  0. 1.0000     0.      0.00 
   2   1  -3      2.38    1.05  0. 1.0000     0.      0.00 
  -2  -1   3      2.53    1.01  0. 1.0000     0.      0.00 
  -2  -1   3      1.26    0.72  0. 1.0000     0.      0.00 
   2   1  -2     17.73    2.46  0. 1.0000     0.      0.00 
   2   1  -2     13.90    2.22  0. 1.0000     0.      0.00 
  -2  -1   2     15.19    2.06  0. 1.0000     0.      0.00 
   2   1  -2     15.14    1.93  0. 1.0000     0.      0.00 
  -2  -1   2     15.87    2.23  0. 1.0000     0.      0.00 
   2   1  -1     77.94    4.33  0. 1.0000     0.      0.00 
   2   1  -1     70.57    4.14  0. 1.0000     0.      0.00 
   2   1  -1     71.40    3.28  0. 1.0000     0.      0.00 
  -2  -1   1     74.73    3.95  0. 1.0000     0.      0.00 
  -2  -1   1     77.10    4.36  0. 1.0000     0.      0.00 
  -2  -1   1     75.85    3.71  0. 1.0000     0.      0.00 
  -2  -1   0      0.50    0.17  0. 1.0000     0.      0.00 
   2   1   0      0.36    0.34  0. 1.0000     0.      0.00 
   2   1   0     -0.19    0.30  0. 1.0000     0.      0.00 
   2   1   0      0.35    0.16  0. 1.0000     0.      0.00 
  -2  -1   0      0.25    0.23  0. 1.0000     0.      0.00 
   2   1   0      0.24    0.29  0. 1.0000     0.      0.00 
  -2  -1   0      0.73    0.40  0. 1.0000     0.      0.00 
  -2  -1   0      0.29    0.38  0. 1.0000     0.      0.00 
   2   1   1     53.00    2.56  0. 1.0000     0.      0.00 
   2   1   1     53.37    2.81  0. 1.0000     0.      0.00 
  -2  -1  -1     53.52    2.12  0. 1.0000     0.      0.00 
  -2  -1  -1     53.21    2.73  0. 1.0000     0.      0.00 
   2   1   1     49.47    2.08  0. 1.0000     0.      0.00 
  -2  -1  -2      2.60    0.61  0. 1.0000     0.      0.00 
  -2  -1  -2      3.31    0.44  0. 1.0000     0.      0.00 
   2   1   2      3.29    0.73  0. 1.0000     0.      0.00 
  -2  -1  -2      2.87    0.66  0. 1.0000     0.      0.00 
   2   1   2      2.52    0.83  0. 1.0000     0.      0.00 
   2   1   2      3.35    0.65  0. 1.0000     0.      0.00 
   2   1   3    195.02    7.12  0. 1.0000     0.      0.00 
  -2  -1  -3    194.32    6.10  0. 1.0000     0.      0.00 
   2   1   3    193.28    6.96  0. 1.0000     0.      0.00 
   2   1   3    196.79    7.19  0. 1.0000     0.      0.00 
   2   1   3    204.05    7.73  0. 1.0000     0.      0.00 
  -2  -1  -3    203.46    7.54  0. 1.0000     0.      0.00 
   2   1   3    212.65    7.02  0. 1.0000     0.      0.00 
  -2  -1  -3    195.62    7.39  0. 1.0000     0.      0.00 
   2   1   4     -0.05    1.26  0. 1.0000     0.      0.00 
   2   1   4      1.36    0.86  0. 1.0000     0.      0.00 
  -2  -1  -4      3.40    2.04  0. 1.0000     0.      0.00 
  -2  -1  -4      2.18    1.58  0. 1.0000     0.      0.00 
   2   1   4      1.06    0.78  0. 1.0000     0.      0.00 
   2   1   4     -0.17    0.64  0. 1.0000     0.      0.00 
  -2  -1  -5      2.93    1.25  0. 1.0000     0.      0.00 
   2   1   5      1.00    0.41  0. 1.0000     0.      0.00 
   2   1   5      2.18    0.84  0. 1.0000     0.      0.00 
  -2  -1  -5      2.67    1.08  0. 1.0000     0.      0.00 
   2   1   6      4.93    0.79  0. 1.0000     0.      0.00 
   2   1   6      3.76    0.75  0. 1.0000     0.      0.00 
  -2  -1  -6      5.31    0.85  0. 1.0000     0.      0.00 
  -2  -1  -6      4.30    0.77  0. 1.0000     0.      0.00 
  -2  -1  -6      4.53    0.75  0. 1.0000     0.      0.00 
  -2  -1  -6      4.57    0.78  0. 1.0000     0.      0.00 
  -2  -1  -6      5.34    0.89  0. 1.0000     0.      0.00 
   2   1   6      4.30    0.78  0. 1.0000     0.      0.00 
   2   1   6      5.16    0.90  0. 1.0000     0.      0.00 
   2   1   7     11.54    1.23  0. 1.0000     0.      0.00 
  -2  -1  -7     10.03    1.13  0. 1.0000     0.      0.00 
  -2  -1  -7      9.69    1.20  0. 1.0000     0.      0.00 
  -2  -1  -7     10.01    1.23  0. 1.0000     0.      0.00 
   2   1   7     10.88    1.26  0. 1.0000     0.      0.00 
   2   1   7     10.78    1.15  0. 1.0000     0.      0.00 
  -2  -1  -7     11.11    1.30  0. 1.0000     0.      0.00 
   2   1   7     11.94    1.30  0. 1.0000     0.      0.00 
  -2  -1  -7     10.27    1.20  0. 1.0000     0.      0.00 
   2   1   8      0.95    0.40  0. 1.0000     0.      0.00 
   2   1   8      1.87    0.45  0. 1.0000     0.      0.00 
  -2  -1  -8      0.92    0.41  0. 1.0000     0.      0.00 
   2   1   8      1.32    0.37  0. 1.0000     0.      0.00 
  -2  -1  -8      1.40    0.46  0. 1.0000     0.      0.00 
   2   1   8      1.43    0.45  0. 1.0000     0.      0.00 
  -2  -2   6     43.45    1.94  0. 1.0000     0.      0.00 
   2   2  -6     51.81    2.34  0. 1.0000     0.      0.00 
  -2  -2   6     41.30    1.92  0. 1.0000     0.      0.00 
  -2  -2   6     53.41    2.15  0. 1.0000     0.      0.00 
  -2  -2   5      2.97    0.59  0. 1.0000     0.      0.00 
  -2  -2   5      3.47    0.65  0. 1.0000     0.      0.00 
  -2  -2   5      2.58    0.60  0. 1.0000     0.      0.00 
  -2  -2   5      2.79    0.64  0. 1.0000     0.      0.00 
  -2  -2   5      2.70    0.65  0. 1.0000     0.      0.00 
  -2  -2   4     30.69    2.03  0. 1.0000     0.      0.00 
  -2  -2   4     28.12    2.02  0. 1.0000     0.      0.00 
  -2  -2   4     27.09    2.03  0. 1.0000     0.      0.00 
  -2  -2   4     33.29    2.26  0. 1.0000     0.      0.00 
  -2  -2   4     32.30    2.11  0. 1.0000     0.      0.00 
  -2  -2   3      1.01    0.66  0. 1.0000     0.      0.00 
   2   2  -3      0.05    0.43  0. 1.0000     0.      0.00 
   2   2  -3      0.23    0.67  0. 1.0000     0.      0.00 
  -2  -2   3      0.54    0.63  0. 1.0000     0.      0.00 
   2   2  -2    231.33   10.26  0. 1.0000     0.      0.00 
  -2  -2   2    204.03    9.45  0. 1.0000     0.      0.00 
   2   2  -2    204.66    8.88  0. 1.0000     0.      0.00 
   2   2  -2    211.44    9.91  0. 1.0000     0.      0.00 
  -2  -2   2    220.80    9.51  0. 1.0000     0.      0.00 
   2   2  -1      1.06    0.50  0. 1.0000     0.      0.00 
   2   2  -1      1.33    0.68  0. 1.0000     0.      0.00 
  -2  -2   1      1.96    0.73  0. 1.0000     0.      0.00 
   2   2  -1      1.12    0.53  0. 1.0000     0.      0.00 
  -2  -2   1      1.58    0.62  0. 1.0000     0.      0.00 
  -2  -2   1      1.35    0.76  0. 1.0000     0.      0.00 
  -2  -2   1      0.42    0.28  0. 1.0000     0.      0.00 
   2   2   0   1639.61   30.23  0. 1.0000     0.      0.00 
   2   2   0   1737.88   31.44  0. 1.0000     0.      0.00 
  -2  -2   0   1613.28   31.42  0. 1.0000     0.      0.00 
   2   2   0   1587.01   28.96  0. 1.0000     0.      0.00 
   2   2   0   1627.84   30.37  0. 1.0000     0.      0.00 
   2   2   0   1545.64   29.33  0. 1.0000     0.      0.00 
   2   2   0   1698.78   32.02  0. 1.0000     0.      0.00 
  -2  -2   0   1639.07   31.42  0. 1.0000     0.      0.00 
  -2  -2   0   1705.53   32.05  0. 1.0000     0.      0.00 
   2   2   1      1.97    0.45  0. 1.0000     0.      0.00 
   2   2   1      2.44    0.52  0. 1.0000     0.      0.00 
  -2  -2  -1      2.45    0.74  0. 1.0000     0.      0.00 
  -2  -2  -1      1.78    0.62  0. 1.0000     0.      0.00 
  -2  -2  -1      2.07    0.62  0. 1.0000     0.      0.00 
  -2  -2  -1      2.08    0.55  0. 1.0000     0.      0.00 
  -2  -2  -1      2.10    0.36  0. 1.0000     0.      0.00 
   2   2   2    112.56    3.97  0. 1.0000     0.      0.00 
   2   2   2    123.18    4.94  0. 1.0000     0.      0.00 
  -2  -2  -2    124.42    4.70  0. 1.0000     0.      0.00 
  -2  -2  -2    106.57    3.46  0. 1.0000     0.      0.00 
  -2  -2  -2    111.10    4.41  0. 1.0000     0.      0.00 
  -2  -2  -3      2.44    0.75  0. 1.0000     0.      0.00 
  -2  -2  -3      3.24    0.70  0. 1.0000     0.      0.00 
   2   2   3      3.16    0.84  0. 1.0000     0.      0.00 
  -2  -2  -3      1.93    0.67  0. 1.0000     0.      0.00 
   2   2   3      2.82    0.70  0. 1.0000     0.      0.00 
   2   2   3      2.50    0.69  0. 1.0000     0.      0.00 
   2   2   3      2.75    0.57  0. 1.0000     0.      0.00 
   2   2   4    529.74   14.14  0. 1.0000     0.      0.00 
   2   2   4    549.61   14.73  0. 1.0000     0.      0.00 
   2   2   4    542.40   15.03  0. 1.0000     0.      0.00 
  -2  -2  -4    578.24   15.89  0. 1.0000     0.      0.00 
  -2  -2  -5      3.61    1.32  0. 1.0000     0.      0.00 
   2   2   5      4.34    1.33  0. 1.0000     0.      0.00 
   2   2   5      3.67    1.07  0. 1.0000     0.      0.00 
   2   2   6    168.85    5.15  0. 1.0000     0.      0.00 
  -2  -2  -6    168.89    5.39  0. 1.0000     0.      0.00 
   2   2   6    149.67    8.92  0. 1.0000     0.      0.00 
  -2  -2  -6    171.37    5.45  0. 1.0000     0.      0.00 
  -2  -2  -6    164.70    5.40  0. 1.0000     0.      0.00 
   2   2   7      0.62    0.33  0. 1.0000     0.      0.00 
  -2  -2  -7      0.16    0.23  0. 1.0000     0.      0.00 
   2   2   7     -0.07    0.26  0. 1.0000     0.      0.00 
  -2  -2  -7      0.17    0.26  0. 1.0000     0.      0.00 
  -2  -2  -7      0.07    0.19  0. 1.0000     0.      0.00 
   2   2   7      0.41    0.27  0. 1.0000     0.      0.00 
  -2  -2  -7      0.01    0.25  0. 1.0000     0.      0.00 
   2   2   7      0.26    0.30  0. 1.0000     0.      0.00 
  -2  -2  -7      0.31    0.23  0. 1.0000     0.      0.00 
  -2  -2  -8     20.58    1.63  0. 1.0000     0.      0.00 
   2   2   8     23.19    1.78  0. 1.0000     0.      0.00 
  -2  -2  -8     20.32    1.62  0. 1.0000     0.      0.00 
  -2  -2  -8     24.10    1.73  0. 1.0000     0.      0.00 
   2   2   8     20.33    1.54  0. 1.0000     0.      0.00 
   2   2   8     22.52    1.59  0. 1.0000     0.      0.00 
   2   2   8     20.32    1.54  0. 1.0000     0.      0.00 
   2   2   8     22.01    1.58  0. 1.0000     0.      0.00 
   2   2   9     -0.16    0.14  0. 1.0000     0.      0.00 
  -2  -2  -9      0.09    0.18  0. 1.0000     0.      0.00 
   2   2   9      0.39    0.22  0. 1.0000     0.      0.00 
  -2  -2  -9     -0.14    0.17  0. 1.0000     0.      0.00 
  -2  -2  -9     -0.07    0.15  0. 1.0000     0.      0.00 
   2   2   9     -0.03    0.10  0. 1.0000     0.      0.00 
   2   2   9     -0.01    0.12  0. 1.0000     0.      0.00 
  -2  -3   5     13.75    1.21  0. 1.0000     0.      0.00 
  -2  -3   5     12.99    1.11  0. 1.0000     0.      0.00 
   2   3  -5     14.93    1.34  0. 1.0000     0.      0.00 
  -2  -3   5     14.25    1.18  0. 1.0000     0.      0.00 
  -2  -3   4     -0.18    0.33  0. 1.0000     0.      0.00 
  -2  -3   4     -0.13    0.30  0. 1.0000     0.      0.00 
  -2  -3   4     -0.42    0.27  0. 1.0000     0.      0.00 
  -2  -3   3     32.94    2.10  0. 1.0000     0.      0.00 
  -2  -3   3     32.30    2.20  0. 1.0000     0.      0.00 
  -2  -3   3     33.48    2.15  0. 1.0000     0.      0.00 
   2   3  -2      0.66    0.50  0. 1.0000     0.      0.00 
   2   3  -2      0.13    0.47  0. 1.0000     0.      0.00 
  -2  -3   2      0.56    0.35  0. 1.0000     0.      0.00 
   2   3  -1      0.18    0.37  0. 1.0000     0.      0.00 
   2   3  -1      0.38    0.74  0. 1.0000     0.      0.00 
  -2  -3   1      0.26    0.48  0. 1.0000     0.      0.00 
   2   3   0     13.82    1.74  0. 1.0000     0.      0.00 
  -2  -3   0     15.58    2.05  0. 1.0000     0.      0.00 
  -2  -3   0     16.26    2.20  0. 1.0000     0.      0.00 
  -2  -3   0     18.15    2.15  0. 1.0000     0.      0.00 
   2   3   0     16.49    2.06  0. 1.0000     0.      0.00 
   2   3   0     13.44    2.04  0. 1.0000     0.      0.00 
   2   3   1     51.02    3.21  0. 1.0000     0.      0.00 
  -2  -3  -1     53.08    3.87  0. 1.0000     0.      0.00 
  -2  -3  -1     53.95    3.60  0. 1.0000     0.      0.00 
  -2  -3  -1     48.63    3.34  0. 1.0000     0.      0.00 
  -2  -3  -1     49.88    3.23  0. 1.0000     0.      0.00 
  -2  -3  -2      9.10    1.42  0. 1.0000     0.      0.00 
   2   3   2      8.72    1.29  0. 1.0000     0.      0.00 
  -2  -3  -2      9.27    1.23  0. 1.0000     0.      0.00 
  -2  -3  -2      8.88    1.40  0. 1.0000     0.      0.00 
  -2  -3  -2      9.38    1.50  0. 1.0000     0.      0.00 
   2   3   3     38.00    2.99  0. 1.0000     0.      0.00 
  -2  -3  -3     36.97    3.02  0. 1.0000     0.      0.00 
  -2  -3  -3     41.73    3.12  0. 1.0000     0.      0.00 
   2   3   3     30.96    2.49  0. 1.0000     0.      0.00 
   2   3   3     38.33    3.09  0. 1.0000     0.      0.00 
  -2  -3  -3     37.93    3.01  0. 1.0000     0.      0.00 
  -2  -3  -4      0.87    0.65  0. 1.0000     0.      0.00 
   2   3   4      0.49    0.29  0. 1.0000     0.      0.00 
  -2  -3  -4      1.11    0.60  0. 1.0000     0.      0.00 
   2   3   4      0.17    0.32  0. 1.0000     0.      0.00 
   2   3   5    247.80   10.60  0. 1.0000     0.      0.00 
   2   3   5    257.40   10.44  0. 1.0000     0.      0.00 
  -2  -3  -5    252.66   11.11  0. 1.0000     0.      0.00 
  -2  -3  -6      1.18    0.52  0. 1.0000     0.      0.00 
   2   3   6      0.90    0.65  0. 1.0000     0.      0.00 
   2   3   6      2.16    0.95  0. 1.0000     0.      0.00 
   2   3   7     77.38    3.31  0. 1.0000     0.      0.00 
  -2  -3  -7     72.22    3.33  0. 1.0000     0.      0.00 
  -2  -3  -7     83.14    3.70  0. 1.0000     0.      0.00 
  -2  -3  -7     80.34    3.66  0. 1.0000     0.      0.00 
  -2  -3  -7     84.73    3.73  0. 1.0000     0.      0.00 
   2   3   8      1.83    0.50  0. 1.0000     0.      0.00 
  -2  -3  -8      1.52    0.42  0. 1.0000     0.      0.00 
   2   3   8      1.61    0.54  0. 1.0000     0.      0.00 
  -2  -3  -8      1.86    0.53  0. 1.0000     0.      0.00 
  -2  -3  -8      1.58    0.49  0. 1.0000     0.      0.00 
   2   3   8      1.09    0.47  0. 1.0000     0.      0.00 
  -2  -3  -9      3.96    0.56  0. 1.0000     0.      0.00 
   2   3   9      5.70    0.73  0. 1.0000     0.      0.00 
   2   3   9      5.42    0.66  0. 1.0000     0.      0.00 
  -2  -3  -9      5.75    0.72  0. 1.0000     0.      0.00 
  -2  -3  -9      6.54    0.81  0. 1.0000     0.      0.00 
   2   3   9      4.50    0.56  0. 1.0000     0.      0.00 
   2   4  -5      3.06    0.47  0. 1.0000     0.      0.00 
  -2  -4   5      1.19    0.34  0. 1.0000     0.      0.00 
  -2  -4   4     27.83    1.74  0. 1.0000     0.      0.00 
  -2  -4   4     28.71    1.86  0. 1.0000     0.      0.00 
  -2  -4   4     25.98    1.65  0. 1.0000     0.      0.00 
  -2  -4   3      4.94    0.79  0. 1.0000     0.      0.00 
  -2  -4   3      4.12    0.83  0. 1.0000     0.      0.00 
  -2  -4   3      4.86    0.82  0. 1.0000     0.      0.00 
  -2  -4   2     60.18    2.94  0. 1.0000     0.      0.00 
  -2  -4   2     56.43    3.00  0. 1.0000     0.      0.00 
  -2  -4   2     53.28    2.72  0. 1.0000     0.      0.00 
   2   4  -1     14.47    2.62  0. 1.0000     0.      0.00 
   2   4  -1     16.37    2.98  0. 1.0000     0.      0.00 
  -2  -4   1     15.15    2.61  0. 1.0000     0.      0.00 
   2   4   0    104.13    6.55  0. 1.0000     0.      0.00 
  -2  -4   0    106.00    6.41  0. 1.0000     0.      0.00 
   2   4   0    102.85    6.86  0. 1.0000     0.      0.00 
  -2  -4  -1     34.78    3.36  0. 1.0000     0.      0.00 
   2   4   1     32.42    3.24  0. 1.0000     0.      0.00 
  -2  -4  -1     35.86    3.77  0. 1.0000     0.      0.00 
   2   4   1     32.53    3.18  0. 1.0000     0.      0.00 
  -2  -4  -1     32.12    3.11  0. 1.0000     0.      0.00 
  -2  -4  -2    223.62    8.82  0. 1.0000     0.      0.00 
   2   4   2    206.08    7.89  0. 1.0000     0.      0.00 
  -2  -4  -2    221.80    9.46  0. 1.0000     0.      0.00 
  -2  -4  -2    214.74    8.28  0. 1.0000     0.      0.00
[truncated: 626,783 more chars]
